# Supplementary material for: Triaqua­(1,10-phenanthroline-κ2 N,N′)(sulfato-κO)zinc(II)
Source: Acta Crystallogr Sect E Struct Rep Online. 2011 Jan 29;67(Pt 2):m280–1. doi: 10.1107/S1600536811003138 (PMC3051486; doi:10.1107/S1600536811003138)
Supplement: Supplementary file 1 [file e-67-0m280-sup1.cif]

##############################################################################
###                                                                        ###
###        Electronic paper (Acta Crystallographica Section E)             ###
###                                                                        ###
##############################################################################
#                                                                            #
# This CIF contains the data in a paper accepted for publication in Acta     #
# Crystallographica Section E. It conforms to the requirements of Notes      #
# for Authors for Section E, and has been peer reviewed under the auspices   #
# of the IUCr Commission on Journals.                                        #
#                                                                            #
# Full details of the Crystallographic Information File format               #
# are given in the paper "The Crystallographic Information File (CIF):       #
# a New Standard Archive File for Crystallography" by S. R. Hall, F. H.      #
# Allen and I. D. Brown [Acta Cryst. (1991), A47, 655-685].                  #
#                                                                            #
# The current version of the core CIF dictionary is obtainable from          #
# ftp://ftp.iucr.org/pub/cif_core.dic. The current version number is 2.4.    #
#                                                                            #
# Software is freely available for graphical display of the structure(s) in  #
# this CIF.  For information consult the CIF home page http://www.iucr.org/  #
# cif/home.html                                                              #
#                                                                            #
# This file may be used for bona fide research purposes within the           #
# scientific community so long as proper attribution is given to the journal # 
# article from which it was obtained.                                        #
#                                                                            #
##############################################################################
                                             
data_I
_audit_creation_method     SHELXL-97
_chemical_name_systematic
;
Triaqua(1,10-phenanthroline-\k^2^<i>N</i>,<i>N</i>')(sulfato-
\k<i>O</i>)zinc(II)
;
_chemical_name_common     ?
_chemical_formula_moiety     'C12 H14 N2 O7 S Zn'
_chemical_formula_sum     'C12 H14 N2 O7 S Zn'
_chemical_formula_iupac     '[Zn (S O4) (C12 H8 N2) (H2 O)3]'
_chemical_formula_weight     395.71
_chemical_melting_point     ?
_symmetry_cell_setting     orthorhombic
_symmetry_space_group_name_H-M     'P 21 21 21'
_symmetry_space_group_name_Hall     'P 2ac 2ab'
loop_
    _symmetry_equiv_pos_as_xyz
    'x, y, z'
    '-x+1/2, -y, z+1/2'
    '-x, y+1/2, -z+1/2'
    'x+1/2, -y+1/2, -z'
_cell_length_a     8.0011(4)
_cell_length_b     9.6006(4)
_cell_length_c     19.1606(9)
_cell_angle_alpha     90.00
_cell_angle_beta     90.00
_cell_angle_gamma     90.00
_cell_volume     1471.83(12)
_cell_formula_units_Z     4
_cell_measurement_reflns_used     1025
_cell_measurement_theta_min     1.50
_cell_measurement_theta_max     26.50
_cell_measurement_temperature     296(2)
_exptl_crystal_description     'block'
_exptl_crystal_colour     'colourless'
_exptl_crystal_size_max     0.25
_exptl_crystal_size_mid     0.16
_exptl_crystal_size_min     0.14
_exptl_crystal_density_diffrn     1.786
_exptl_crystal_density_meas     ?
_exptl_crystal_density_method     'not measured'
_exptl_crystal_F_000     808
_exptl_absorpt_coefficient_mu     1.850
_exptl_absorpt_correction_type     multi-scan
_exptl_absorpt_process_details     '(SADABS; Sheldrick, 1996)'
_exptl_absorpt_correction_T_min     0.710
_exptl_absorpt_correction_T_max     0.785
_exptl_special_details
;
;
_diffrn_ambient_temperature     296(2)
_diffrn_radiation_type     MoK\a
_diffrn_radiation_wavelength     0.71073
_diffrn_radiation_source     'fine-focus sealed tube'
_diffrn_radiation_monochromator     graphite
_diffrn_measurement_device_type     'Bruker APEXII'
_diffrn_measurement_method     '\w and \f'
_diffrn_detector_area_resol_mean     ?
_diffrn_reflns_number     7397
_diffrn_reflns_av_R_equivalents     0.0251
_diffrn_reflns_av_sigmaI/netI     0.0410
_diffrn_reflns_theta_min     2.13
_diffrn_reflns_theta_max     26.00
_diffrn_reflns_theta_full     26.00
_diffrn_measured_fraction_theta_max     0.999
_diffrn_measured_fraction_theta_full     0.999
_diffrn_reflns_limit_h_min     -9
_diffrn_reflns_limit_h_max     9
_diffrn_reflns_limit_k_min     -11
_diffrn_reflns_limit_k_max     11
_diffrn_reflns_limit_l_min     -22
_diffrn_reflns_limit_l_max     23
_diffrn_standards_number     ?
_diffrn_standards_interval_count     ?
_diffrn_standards_interval_time     ?
_diffrn_standards_decay_%     ?
_refine_special_details
;
Refinement of <i>F</i>^2^ against ALL reflections. The weighted <i>R</i>-factor
<i>wR</i> and goodness of fit <i>S</i> are based on <i>F</i>^2^, conventional
<i>R</i>-factors <i>R</i> are based on <i>F</i>, with <i>F</i> set to zero for
negative <i>F</i>^2^. The threshold expression of <i>F</i>^2^ >
\s(<i>F</i>^2^) is used only for calculating <i>R</i>-factors(gt) <i>etc</i>.
and is not relevant to the choice of reflections for refinement.
<i>R</i>-factors based on <i>F</i>^2^ are statistically about twice as large
as those based on <i>F</i>, and <i>R</i>- factors based on ALL data will be
even larger.
;
_reflns_number_total     2793
_reflns_number_gt     2667
_reflns_threshold_expression     I>2\s(I)
_refine_ls_structure_factor_coef     Fsqd
_refine_ls_matrix_type     full
_refine_ls_R_factor_all     0.0232
_refine_ls_R_factor_gt     0.0213
_refine_ls_wR_factor_gt     0.0492
_refine_ls_wR_factor_ref     0.0500
_refine_ls_goodness_of_fit_ref     1.005
_refine_ls_restrained_S_all     1.005
_refine_ls_number_reflns     2793
_refine_ls_number_parameters     208
_refine_ls_number_restraints     0
_refine_ls_hydrogen_treatment     constr
_refine_ls_weighting_scheme     calc
_refine_ls_weighting_details
         'calc w=1/[\s^2^(Fo^2^)+(0.0161P)^2^+0.0050P] where P=(Fo^2^+2Fc^2^)/3'
_atom_sites_solution_hydrogens     geom
_atom_sites_solution_primary     direct
_atom_sites_solution_secondary     difmap
_refine_ls_shift/su_max     0.001
_refine_ls_shift/su_mean     0.000
_refine_diff_density_max     0.293
_refine_diff_density_min     -0.360
_refine_ls_extinction_method     none
_refine_ls_extinction_coef     ?
_refine_ls_abs_structure_details     'Flack (1983), 1165 Friedel pairs'
_refine_ls_abs_structure_Flack     0.005(9)
loop_
    _atom_type_symbol
    _atom_type_description
    _atom_type_scat_dispersion_real
    _atom_type_scat_dispersion_imag
    _atom_type_scat_source
    'Zn' 'Zn' 0.2839 1.4301
                         'International Tables Vol C Tables 4.2.6.8 and 6.1.1.4'
    'S' 'S' 0.1246 0.1234
                         'International Tables Vol C Tables 4.2.6.8 and 6.1.1.4'
    'O' 'O' 0.0106 0.0060
                         'International Tables Vol C Tables 4.2.6.8 and 6.1.1.4'
    'N' 'N' 0.0061 0.0033
                         'International Tables Vol C Tables 4.2.6.8 and 6.1.1.4'
    'C' 'C' 0.0033 0.0016
                         'International Tables Vol C Tables 4.2.6.8 and 6.1.1.4'
    'H' 'H' 0.0000 0.0000
                         'International Tables Vol C Tables 4.2.6.8 and 6.1.1.4'
_computing_data_collection     'APEX2 (Bruker, 2003)'
_computing_cell_refinement     'SAINT (Bruker, 2001)'
_computing_data_reduction     'SAINT (Bruker, 2001)'
_computing_structure_solution     'SHELXS97 (Sheldrick, 2008)'
_computing_structure_refinement     'SHELXL97 (Sheldrick, 2008)'
_computing_molecular_graphics     'DIAMOND (Brandenburg & Berndt, 1999)'
_computing_publication_material     'SHELXL97 (Sheldrick, 2008)'
loop_
    _atom_site_type_symbol
    _atom_site_label
    _atom_site_fract_x
    _atom_site_fract_y
    _atom_site_fract_z
    _atom_site_U_iso_or_equiv
    _atom_site_adp_type
    _atom_site_calc_flag
    _atom_site_refinement_flags
    _atom_site_occupancy
    _atom_site_disorder_assembly
    _atom_site_disorder_group
    Zn Zn 0.35962(3) 0.46528(2) 0.682343(13) 0.02381(7) Uani d . 1 . .
    S S 0.75438(7) 0.43014(5) 0.72471(3) 0.02418(13) Uani d . 1 . .
    O O1 0.59078(18) 0.36372(14) 0.70689(8) 0.0256(4) Uani d . 1 . .
    O O2 0.8188(2) 0.50361(18) 0.66363(10) 0.0400(5) Uani d . 1 . .
    O O3 0.7288(2) 0.52839(19) 0.78257(9) 0.0405(4) Uani d . 1 . .
    O O4 0.8701(2) 0.31908(16) 0.74536(10) 0.0368(4) Uani d . 1 . .
    O O5 0.13662(19) 0.58142(15) 0.67227(9) 0.0360(4) Uani d . 1 . .
    H H51 0.0345 0.5516 0.6719 0.043 Uiso d R 1 . .
    H H52 0.1259 0.6578 0.6961 0.043 Uiso d R 1 . .
    O O6 0.3974(2) 0.57293(15) 0.77750(9) 0.0323(4) Uani d . 1 . .
    H H61 0.3775 0.6643 0.7869 0.039 Uiso d R 1 . .
    H H62 0.5003 0.5579 0.7908 0.039 Uiso d R 1 . .
    O O7 0.2180(2) 0.31186(16) 0.73196(10) 0.0371(4) Uani d . 1 . .
    H H71 0.2385 0.2140 0.7387 0.044 Uiso d R 1 . .
    H H72 0.1156 0.3184 0.7392 0.044 Uiso d R 1 . .
    N N1 0.4592(2) 0.62126(19) 0.61251(10) 0.0264(4) Uani d . 1 . .
    N N2 0.3537(3) 0.35890(18) 0.58398(10) 0.0291(4) Uani d . 1 . .
    C C1 0.3124(3) 0.2282(3) 0.57089(15) 0.0384(6) Uani d . 1 . .
    H H1 0.2798 0.1720 0.6080 0.046 Uiso calc R 1 . .
    C C2 0.3153(4) 0.1707(3) 0.50423(16) 0.0489(8) Uani d . 1 . .
    H H2 0.2882 0.0775 0.4975 0.059 Uiso calc R 1 . .
    C C3 0.3584(4) 0.2526(3) 0.44882(16) 0.0491(7) Uani d . 1 . .
    H H3 0.3586 0.2159 0.4039 0.059 Uiso calc R 1 . .
    C C4 0.4539(4) 0.4834(4) 0.40547(14) 0.0534(8) Uani d . 1 . .
    H H4 0.4550 0.4519 0.3596 0.064 Uiso calc R 1 . .
    C C5 0.5013(4) 0.6158(4) 0.41983(16) 0.0560(8) Uani d . 1 . .
    H H5 0.5333 0.6740 0.3834 0.067 Uiso calc R 1 . .
    C C6 0.5501(4) 0.8055(3) 0.50634(16) 0.0513(8) Uani d . 1 . .
    H H6 0.5799 0.8678 0.4713 0.062 Uiso calc R 1 . .
    C C7 0.5510(4) 0.8461(3) 0.57495(17) 0.0478(7) Uani d . 1 . .
    H H7 0.5808 0.9366 0.5870 0.057 Uiso calc R 1 . .
    C C8 0.5069(3) 0.7504(3) 0.62626(15) 0.0356(6) Uani d . 1 . .
    H H8 0.5112 0.7786 0.6727 0.043 Uiso calc R 1 . .
    C C9 0.4024(3) 0.3920(3) 0.45999(14) 0.0385(6) Uani d . 1 . .
    C C10 0.5032(4) 0.6680(3) 0.48954(14) 0.0401(6) Uani d . 1 . .
    C C11 0.4028(3) 0.4397(2) 0.52967(12) 0.0270(5) Uani d . 1 . .
    C C12 0.4559(3) 0.5801(2) 0.54475(13) 0.0274(5) Uani d . 1 . .
loop_
    _atom_site_aniso_label
    _atom_site_aniso_U_11
    _atom_site_aniso_U_22
    _atom_site_aniso_U_33
    _atom_site_aniso_U_12
    _atom_site_aniso_U_13
    _atom_site_aniso_U_23
    Zn 0.02190(13) 0.02351(11) 0.02601(13) -0.00085(10) -0.00003(11) 0.00258(11)
    S 0.0178(3) 0.0195(2) 0.0353(3) -0.00060(19) -0.0031(2) -0.0023(2)
    O1 0.0160(7) 0.0222(7) 0.0387(10) -0.0020(6) -0.0036(7) -0.0028(6)
    O2 0.0267(9) 0.0472(11) 0.0462(11) -0.0069(7) 0.0022(7) 0.0116(8)
    O3 0.0367(9) 0.0395(9) 0.0453(11) 0.0022(9) -0.0069(8) -0.0196(9)
    O4 0.0234(8) 0.0299(8) 0.0570(11) 0.0054(7) -0.0058(9) 0.0058(7)
    O5 0.0207(8) 0.0286(7) 0.0589(11) 0.0011(7) -0.0020(9) 0.0013(8)
    O6 0.0331(9) 0.0277(8) 0.0361(9) 0.0088(6) -0.0016(7) -0.0025(7)
    O7 0.0239(9) 0.0271(8) 0.0601(12) -0.0002(7) 0.0102(8) 0.0125(8)
    N1 0.0217(10) 0.0288(9) 0.0288(11) -0.0013(8) 0.0015(8) 0.0004(8)
    N2 0.0267(10) 0.0287(8) 0.0317(10) -0.0010(9) -0.0033(10) -0.0012(8)
    C1 0.0392(16) 0.0324(12) 0.0436(16) -0.0071(11) -0.0047(12) 0.0014(11)
    C2 0.0497(18) 0.0393(14) 0.0578(19) -0.0062(13) -0.0099(14) -0.0176(13)
    C3 0.0487(17) 0.0583(16) 0.0402(16) -0.0022(15) -0.0058(15) -0.0209(14)
    C4 0.0595(18) 0.076(2) 0.0244(14) -0.0044(17) 0.0069(12) -0.0032(14)
    C5 0.068(2) 0.069(2) 0.0307(16) -0.0089(17) 0.0116(15) 0.0113(15)
    C6 0.0566(19) 0.0457(16) 0.0515(19) -0.0135(14) 0.0086(15) 0.0187(14)
    C7 0.0550(18) 0.0332(13) 0.0553(19) -0.0153(13) 0.0078(15) 0.0037(13)
    C8 0.0347(14) 0.0338(12) 0.0383(15) -0.0065(11) 0.0018(12) -0.0044(11)
    C9 0.0332(15) 0.0476(14) 0.0347(14) 0.0019(11) -0.0005(11) -0.0067(12)
    C10 0.0385(15) 0.0482(15) 0.0338(15) -0.0037(13) 0.0085(12) 0.0071(12)
    C11 0.0206(11) 0.0342(12) 0.0262(12) 0.0019(9) 0.0003(9) -0.0021(9)
    C12 0.0221(12) 0.0324(11) 0.0277(12) 0.0007(9) 0.0014(10) 0.0009(10)
_geom_special_details
;
All e.s.d.'s (except the e.s.d. in the dihedral angle between two l.s. planes)
are estimated using the full covariance matrix. The cell e.s.d.'s are taken
into account individually in the estimation of e.s.d.'s in distances, angles
and torsion angles; correlations between e.s.d.'s in cell parameters are only
used when they are defined by crystal symmetry. An approximate (isotropic)
treatment of cell e.s.d.'s is used for estimating e.s.d.'s involving l.s.
planes.
;
loop_
    _geom_bond_atom_site_label_1
    _geom_bond_atom_site_label_2
    _geom_bond_site_symmetry_2
    _geom_bond_distance
    _geom_bond_publ_flag
    Zn O7 . 2.0874(16) y
    Zn O5 . 2.1128(15) y
    Zn O6 . 2.1175(16) y
    Zn O1 . 2.1431(15) y
    Zn N2 . 2.1442(19) y
    Zn N1 . 2.1605(19) y
    S O2 . 1.4605(18) n
    S O4 . 1.4663(16) n
    S O3 . 1.4698(18) n
    S O1 . 1.4955(15) n
    O5 H51 . 0.8655 n
    O5 H52 . 0.8678 n
    O6 H61 . 0.9094 n
    O6 H62 . 0.8738 n
    O7 H71 . 0.9628 n
    O7 H72 . 0.8331 n
    N1 C8 . 1.324(3) n
    N1 C12 . 1.357(3) n
    N2 C1 . 1.322(3) n
    N2 C11 . 1.356(3) n
    C1 C2 . 1.392(4) n
    C1 H1 . 0.9300 n
    C2 C3 . 1.365(4) n
    C2 H2 . 0.9300 n
    C3 C9 . 1.400(4) n
    C3 H3 . 0.9300 n
    C4 C5 . 1.355(5) n
    C4 C9 . 1.425(4) n
    C4 H4 . 0.9300 n
    C5 C10 . 1.427(4) n
    C5 H5 . 0.9300 n
    C6 C7 . 1.371(4) n
    C6 C10 . 1.409(4) n
    C6 H6 . 0.9300 n
    C7 C8 . 1.392(4) n
    C7 H7 . 0.9300 n
    C8 H8 . 0.9300 n
    C9 C11 . 1.412(3) n
    C10 C12 . 1.405(3) n
    C11 C12 . 1.442(3) n
loop_
    _geom_angle_atom_site_label_1
    _geom_angle_atom_site_label_2
    _geom_angle_atom_site_label_3
    _geom_angle_site_symmetry_1
    _geom_angle_site_symmetry_3
    _geom_angle
    _geom_angle_publ_flag
    O7 Zn O5 . . 87.46(6) n
    O7 Zn O6 . . 91.71(7) n
    O5 Zn O6 . . 86.66(6) n
    O7 Zn O1 . . 92.72(6) n
    O5 Zn O1 . . 171.49(6) n
    O6 Zn O1 . . 84.83(6) n
    O7 Zn N2 . . 92.99(7) n
    O5 Zn N2 . . 98.77(7) n
    O6 Zn N2 . . 172.97(7) n
    O1 Zn N2 . . 89.73(7) n
    O7 Zn N1 . . 166.26(7) n
    O5 Zn N1 . . 83.64(6) n
    O6 Zn N1 . . 98.18(7) n
    O1 Zn N1 . . 97.64(6) n
    N2 Zn N1 . . 78.11(7) n
    O2 S O4 . . 110.15(10) n
    O2 S O3 . . 110.09(11) n
    O4 S O3 . . 110.55(11) n
    O2 S O1 . . 109.39(10) n
    O4 S O1 . . 107.69(9) n
    O3 S O1 . . 108.91(10) n
    S O1 Zn . . 127.69(8) n
    Zn O5 H51 . . 128.6 n
    Zn O5 H52 . . 118.8 n
    H51 O5 H52 . . 101.0 n
    Zn O6 H61 . . 128.0 n
    Zn O6 H62 . . 107.7 n
    H61 O6 H62 . . 105.5 n
    Zn O7 H71 . . 131.1 n
    Zn O7 H72 . . 123.8 n
    H71 O7 H72 . . 102.6 n
    C8 N1 C12 . . 118.0(2) n
    C8 N1 Zn . . 129.22(18) n
    C12 N1 Zn . . 112.53(14) n
    C1 N2 C11 . . 118.0(2) n
    C1 N2 Zn . . 128.65(18) n
    C11 N2 Zn . . 113.30(14) n
    N2 C1 C2 . . 123.1(3) n
    N2 C1 H1 . . 118.4 n
    C2 C1 H1 . . 118.4 n
    C3 C2 C1 . . 119.3(2) n
    C3 C2 H2 . . 120.3 n
    C1 C2 H2 . . 120.3 n
    C2 C3 C9 . . 119.7(3) n
    C2 C3 H3 . . 120.2 n
    C9 C3 H3 . . 120.2 n
    C5 C4 C9 . . 120.7(3) n
    C5 C4 H4 . . 119.7 n
    C9 C4 H4 . . 119.7 n
    C4 C5 C10 . . 121.5(3) n
    C4 C5 H5 . . 119.2 n
    C10 C5 H5 . . 119.2 n
    C7 C6 C10 . . 119.2(3) n
    C7 C6 H6 . . 120.4 n
    C10 C6 H6 . . 120.4 n
    C6 C7 C8 . . 119.2(3) n
    C6 C7 H7 . . 120.4 n
    C8 C7 H7 . . 120.4 n
    N1 C8 C7 . . 123.5(3) n
    N1 C8 H8 . . 118.3 n
    C7 C8 H8 . . 118.3 n
    C3 C9 C11 . . 117.1(2) n
    C3 C9 C4 . . 123.3(3) n
    C11 C9 C4 . . 119.5(2) n
    C12 C10 C6 . . 117.5(2) n
    C12 C10 C5 . . 119.4(3) n
    C6 C10 C5 . . 123.1(3) n
    N2 C11 C9 . . 122.6(2) n
    N2 C11 C12 . . 117.8(2) n
    C9 C11 C12 . . 119.6(2) n
    N1 C12 C10 . . 122.7(2) n
    N1 C12 C11 . . 118.0(2) n
    C10 C12 C11 . . 119.3(2) n
loop_
    _geom_torsion_atom_site_label_1
    _geom_torsion_atom_site_label_2
    _geom_torsion_atom_site_label_3
    _geom_torsion_atom_site_label_4
    _geom_torsion_site_symmetry_1
    _geom_torsion_site_symmetry_2
    _geom_torsion_site_symmetry_3
    _geom_torsion_site_symmetry_4
    _geom_torsion
    _geom_torsion_publ_flag
    O2 S O1 Zn . . . . -66.81(14) n
    O4 S O1 Zn . . . . 173.47(11) n
    O3 S O1 Zn . . . . 53.56(15) n
    O7 Zn O1 S . . . . -144.44(12) n
    O6 Zn O1 S . . . . -52.97(12) n
    N2 Zn O1 S . . . . 122.58(13) n
    N1 Zn O1 S . . . . 44.62(13) n
    O7 Zn N1 C8 . . . . 127.7(3) n
    O5 Zn N1 C8 . . . . 77.8(2) n
    O6 Zn N1 C8 . . . . -7.9(2) n
    O1 Zn N1 C8 . . . . -93.7(2) n
    N2 Zn N1 C8 . . . . 178.2(2) n
    O7 Zn N1 C12 . . . . -45.9(4) n
    O5 Zn N1 C12 . . . . -95.77(15) n
    O6 Zn N1 C12 . . . . 178.55(15) n
    O1 Zn N1 C12 . . . . 92.71(15) n
    N2 Zn N1 C12 . . . . 4.61(15) n
    O7 Zn N2 C1 . . . . -15.4(2) n
    O5 Zn N2 C1 . . . . -103.3(2) n
    O1 Zn N2 C1 . . . . 77.3(2) n
    N1 Zn N2 C1 . . . . 175.2(2) n
    O7 Zn N2 C11 . . . . 165.96(15) n
    O5 Zn N2 C11 . . . . 78.08(16) n
    O1 Zn N2 C11 . . . . -101.33(16) n
    N1 Zn N2 C11 . . . . -3.46(15) n
    C11 N2 C1 C2 . . . . -0.7(4) n
    Zn N2 C1 C2 . . . . -179.3(2) n
    N2 C1 C2 C3 . . . . -1.8(5) n
    C1 C2 C3 C9 . . . . 1.4(5) n
    C9 C4 C5 C10 . . . . 0.7(5) n
    C10 C6 C7 C8 . . . . 0.4(5) n
    C12 N1 C8 C7 . . . . 1.1(4) n
    Zn N1 C8 C7 . . . . -172.2(2) n
    C6 C7 C8 N1 . . . . -1.8(5) n
    C2 C3 C9 C11 . . . . 1.3(4) n
    C2 C3 C9 C4 . . . . 178.0(3) n
    C5 C4 C9 C3 . . . . -177.4(3) n
    C5 C4 C9 C11 . . . . -0.8(4) n
    C7 C6 C10 C12 . . . . 1.4(4) n
    C7 C6 C10 C5 . . . . -178.9(3) n
    C4 C5 C10 C12 . . . . 0.4(5) n
    C4 C5 C10 C6 . . . . -179.3(3) n
    C1 N2 C11 C9 . . . . 3.6(3) n
    Zn N2 C11 C9 . . . . -177.59(18) n
    C1 N2 C11 C12 . . . . -176.9(2) n
    Zn N2 C11 C12 . . . . 1.9(3) n
    C3 C9 C11 N2 . . . . -3.9(4) n
    C4 C9 C11 N2 . . . . 179.3(2) n
    C3 C9 C11 C12 . . . . 176.6(2) n
    C4 C9 C11 C12 . . . . -0.2(4) n
    C8 N1 C12 C10 . . . . 1.0(3) n
    Zn N1 C12 C10 . . . . 175.37(19) n
    C8 N1 C12 C11 . . . . -179.6(2) n
    Zn N1 C12 C11 . . . . -5.2(2) n
    C6 C10 C12 N1 . . . . -2.2(4) n
    C5 C10 C12 N1 . . . . 178.1(3) n
    C6 C10 C12 C11 . . . . 178.4(3) n
    C5 C10 C12 C11 . . . . -1.3(4) n
    N2 C11 C12 N1 . . . . 2.3(3) n
    C9 C11 C12 N1 . . . . -178.2(2) n
    N2 C11 C12 C10 . . . . -178.2(2) n
    C9 C11 C12 C10 . . . . 1.3(3) n
loop_
    _geom_hbond_atom_site_label_D
    _geom_hbond_atom_site_label_H
    _geom_hbond_atom_site_label_A
    _geom_hbond_site_symmetry_A
    _geom_hbond_distance_DH
    _geom_hbond_distance_HA
    _geom_hbond_distance_DA
    _geom_hbond_angle_DHA
    O5 H51 O2 1_455 0.87 1.79 2.655(2) 174
    O5 H52 O4 3_656 0.87 1.91 2.775(2) 172
    O6 H61 O1 3_656 0.91 1.93 2.809(2) 161
    O6 H62 O3 . 0.87 1.86 2.688(2) 158
    O7 H71 O3 3_646 0.96 1.85 2.769(3) 160
    O7 H72 O4 1_455 0.83 1.97 2.797(2) 173
    C1 H1 O3 3_646 0.93 2.51 3.416(3) 165
data_global
_journal_date_recd_electronic     2011-01-19
_journal_date_accepted     2011-01-24
_journal_name_full     'Acta Crystallographica, Section E'
_journal_year     2011
_journal_volume     67
_journal_issue      2
_journal_page_first     m280
_journal_page_last     m281
_journal_paper_category     QM
_journal_coeditor_code     NG5108
_publ_contact_author_email     liuh_2008@yahoo.cn
_publ_contact_author_fax     ?
_publ_contact_author_phone     ?
_publ_section_title
;\
Triaqua(1,10-phenanthroline-\k^2^<i>N</i>,<i>N</i>')(sulfato-\k<i>O</i>)\
zinc(II)
;
loop_
    _publ_author_name
    _publ_author_footnote
    _publ_author_address
    'Liu, Hong' .
;
College of Pharmacy
Jiamusi University
Jiamusi
Heilongjiang 154007,
People's Republic of China
;
    'Qin, Hui' .
;
College of Pharmacy
Jiamusi University
Jiamusi
Heilongjiang 154007,
People's Republic of China
;
    'Zhang, Yun-Jie' .
;
College of Pharmacy
Jiamusi University
Jiamusi
Heilongjiang 154007,
People's Republic of China
;
    'Yang, Hong-Wei' .
;
College of Pharmacy
Jiamusi University
Jiamusi
Heilongjiang 154007,
People's Republic of China
;
    'Zhang, Jian' .
;
College of Pharmacy
Jiamusi University
Jiamusi
Heilongjiang 154007,
People's Republic of China
;
