# Supplementary material for: Triaqua­(1,10-phenanthroline-κ2 N,N′)(sulfato-κO)zinc(II)
Source: Acta Crystallogr Sect E Struct Rep Online. 2011 Jan 29;67(Pt 2):m280–1. doi: 10.1107/S1600536811003138 (PMC3051486; doi:10.1107/S1600536811003138)
Supplement: Supplementary file 2 [file e-67-0m280-Isup2.hkl]

#
# h,k,l, Fc-squared, Fo-squared, sigma(Fo-squared) and status flag
#
data_I
_shelx_title ' 1 in P2(1)2(1)2(1)'
_shelx_refln_list_code          4
_shelx_F_calc_maximum      180.32
_exptl_crystal_F_000       808.00
_reflns_d_resolution_high  0.8107
 
loop_
 _symmetry_equiv_pos_as_xyz
 'x, y, z'
 '-x+1/2, -y, z+1/2'
 '-x, y+1/2, -z+1/2'
 'x+1/2, -y+1/2, -z'
 
_cell_length_a     8.0011
_cell_length_b     9.6006
_cell_length_c    19.1606
_cell_angle_alpha  90.000
_cell_angle_beta   90.000
_cell_angle_gamma  90.000
 
_shelx_F_squared_multiplier     1.000
 
loop_
 _refln_index_h
 _refln_index_k
 _refln_index_l
 _refln_F_squared_calc
 _refln_F_squared_meas
 _refln_F_squared_sigma
 _refln_observed_status
   4   0   0     3790.35     4131.85    130.35 o
   6   0   0       73.72       80.41     11.31 o
   8   0   0     2979.56     2970.02    164.39 o
   1   1   0     2393.31     2435.36     77.85 o
   2   1   0    11893.04    12470.50    277.11 o
   3   1   0    32516.90    32968.78    726.36 o
   4   1   0      854.19      893.99     21.62 o
   5   1   0     6273.58     6254.20    151.43 o
   6   1   0      724.56      702.03     23.29 o
   7   1   0      196.87      170.87     16.03 o
   8   1   0      382.19      359.17     18.89 o
   9   1   0      634.12      565.77     44.71 o
   0   2   0    14023.13    14031.22    752.34 o
   1   2   0      482.79      502.85     13.12 o
   2   2   0     2574.93     2786.52     76.83 o
   3   2   0     2803.35     3017.25     74.06 o
   4   2   0     2498.28     2572.07     63.79 o
   5   2   0     3238.76     3301.88     81.98 o
   6   2   0       30.74       31.20      6.92 o
   7   2   0      565.93      550.56     20.41 o
   8   2   0      974.10      963.86     43.74 o
   9   2   0       44.85       46.00     13.21 o
   1   3   0      267.42      252.41      7.61 o
   2   3   0     2063.70     1960.88     54.68 o
   3   3   0     5497.56     5864.22    160.29 o
   4   3   0     1552.49     1536.25     39.17 o
   5   3   0     4998.43     5046.00    137.55 o
   6   3   0     1235.98     1220.55     36.69 o
   7   3   0      119.76      114.36     11.45 o
   8   3   0       20.04       20.33     11.14 o
   9   3   0      213.06      236.46     20.44 o
   0   4   0      225.12      198.93     12.02 o
   1   4   0     2701.11     2676.94     89.89 o
   2   4   0     3131.29     3406.55     83.61 o
   3   4   0     7597.38     7730.68    211.68 o
   4   4   0      448.85      417.04     15.36 o
   5   4   0       72.41       78.34      9.23 o
   6   4   0     1201.12     1173.15     42.27 o
   7   4   0     1893.41     1828.21     62.89 o
   8   4   0       58.28       55.90     13.05 o
   9   4   0       14.94        2.60     13.59 o
   1   5   0        4.08       11.47      2.84 o
   2   5   0     5304.74     5386.55    131.51 o
   3   5   0      531.65      555.48     15.83 o
   4   5   0      440.26      411.02     15.90 o
   5   5   0      105.53       93.38     10.15 o
   6   5   0      605.80      643.67     26.70 o
   7   5   0      241.29      240.44     15.82 o
   8   5   0       44.14       31.55     11.18 o
   0   6   0       20.10       16.10      4.17 o
   1   6   0     1114.63     1165.97     27.48 o
   2   6   0        0.11        3.59      3.50 o
   3   6   0      201.12      198.25     10.12 o
   4   6   0      514.30      520.16     21.93 o
   5   6   0      105.23       88.42      9.88 o
   6   6   0      742.36      666.72     27.94 o
   7   6   0     1340.60     1325.22     48.46 o
   8   6   0      206.72      180.29     15.32 o
   1   7   0       36.27       36.70      4.00 o
   2   7   0     4009.35     4021.60    111.53 o
   3   7   0     1472.09     1497.98     43.99 o
   4   7   0        3.34       -0.03      7.24 o
   5   7   0      323.95      325.64     17.82 o
   6   7   0      572.42      585.53     26.26 o
   7   7   0       16.62       16.76     10.47 o
   0   8   0     1158.49     1176.41     40.05 o
   1   8   0     1610.32     1620.22     46.59 o
   2   8   0      984.48     1030.00     31.25 o
   3   8   0     1055.86     1034.85     36.87 o
   4   8   0       29.79       29.55      8.54 o
   5   8   0      125.02      114.02     18.24 o
   6   8   0      438.90      425.36     21.88 o
   7   8   0      349.56      368.55     21.58 o
   1   9   0       25.51       23.27      6.00 o
   2   9   0     1146.81     1100.97     47.66 o
   3   9   0      401.60      411.60     19.30 o
   4   9   0      262.22      259.55     15.75 o
   5   9   0      531.95      534.90     24.95 o
   6   9   0      151.22      144.77     13.86 o
   0  10   0      874.38      897.23     55.13 o
   1  10   0      728.86      720.58     26.69 o
   2  10   0        7.11       14.80      8.97 o
   3  10   0      740.75      709.10     34.79 o
   4  10   0      170.70      150.11     15.06 o
   5  10   0       74.62       68.46     11.44 o
   1  11   0      203.96      183.09     12.94 o
   2  11   0      175.53      162.99     10.78 o
   3  11   0       49.83       30.38     10.81 o
   1   0   1     8023.98     7700.45    244.74 o
   2   0   1    15607.47    15617.99    343.31 o
   3   0   1      494.05      442.94     12.44 o
   4   0   1     1447.94     1403.31     35.38 o
   5   0   1     1553.11     1519.93     35.69 o
   6   0   1      144.55      148.02      7.28 o
   7   0   1     1018.77     1014.60     35.84 o
   8   0   1      193.77      199.39     13.31 o
   9   0   1       28.30       19.41     12.95 o
  -9   1   1       18.30       12.38     11.92 o
  -8   1   1      835.92      766.72     30.33 o
  -7   1   1      806.51      766.69     27.60 o
  -6   1   1     1853.17     1799.05     51.71 o
  -5   1   1      495.97      519.36     16.55 o
  -4   1   1     3978.58     4111.29     96.55 o
  -3   1   1     2191.32     2421.77     55.77 o
  -2   1   1    21933.87    21409.39    623.99 o
  -1   1   1     8726.76     9073.79    292.83 o
   0   1   1      172.55      192.27      6.59 o
   1   1   1     9037.83     9328.12    225.58 o
   2   1   1    23976.41    24090.04    510.48 o
   3   1   1     1897.05     2119.67     50.63 o
   4   1   1     3635.73     3789.23     87.86 o
   5   1   1      562.61      566.40     15.51 o
   6   1   1     1783.26     1804.17     46.13 o
   7   1   1      687.63      678.49     23.52 o
   8   1   1      854.63      834.96     30.99 o
   9   1   1       16.84      -17.14     17.14 o
  -9   2   1       36.35       22.13     15.46 o
  -8   2   1      679.83      701.22     34.94 o
  -7   2   1     1374.95     1236.16     36.52 o
  -6   2   1       94.07       85.34      8.04 o
  -5   2   1     2066.05     2054.01     51.79 o
  -4   2   1      410.80      442.30     14.87 o
  -3   2   1     6226.62     6513.11    158.31 o
  -2   2   1     4064.00     4195.90    112.05 o
  -1   2   1     2134.91     2151.22     73.39 o
   0   2   1     8865.13     8614.84    290.38 o
   1   2   1     1910.27     1956.54     56.26 o
   2   2   1     3815.89     3954.35    130.68 o
   3   2   1     6294.51     6549.06    145.27 o
   4   2   1      549.09      589.60     13.96 o
   5   2   1     2132.80     2029.99     51.77 o
   6   2   1      155.28      155.17     10.85 o
   7   2   1     1164.86     1136.93     41.45 o
   8   2   1      740.76      678.79     34.45 o
   9   2   1       25.86       31.60     17.82 o
  -9   3   1       47.15       22.18     13.83 o
  -8   3   1      271.38      259.07     19.24 o
  -7   3   1      459.68      452.19     21.00 o
  -6   3   1      801.25      816.39     28.90 o
  -5   3   1     4251.68     4328.28    119.20 o
  -4   3   1     1545.48     1559.68     40.22 o
  -3   3   1      960.83      906.87     26.34 o
  -2   3   1     4583.67     4527.37    126.63 o
  -1   3   1     1344.85     1349.92     36.66 o
   0   3   1      292.94      285.23      9.24 o
   1   3   1     1616.06     1616.88     36.81 o
   2   3   1     4574.74     4729.18    126.71 o
   3   3   1      912.37      849.60     26.13 o
   4   3   1     1578.43     1598.14     40.23 o
   5   3   1     4246.78     4389.41    119.25 o
   6   3   1      636.52      640.75     23.38 o
   7   3   1      359.11      348.15     19.80 o
   8   3   1      184.29      191.36     18.30 o
   9   3   1       17.58       -0.62     13.11 o
  -9   4   1       80.63       63.31     23.36 o
  -8   4   1      563.38      568.78     32.39 o
  -7   4   1      922.21      907.41     35.22 o
  -6   4   1       89.06       77.23     10.44 o
  -5   4   1      254.63      239.90     14.78 o
  -3   4   1     2053.72     2052.17     55.10 o
  -2   4   1     2309.92     2329.99     63.16 o
  -1   4   1      934.47     1032.91     28.88 o
   1   4   1     1135.24     1251.67     26.66 o
   2   4   1     2242.63     2210.38     56.01 o
   3   4   1     1847.64     1799.33     63.96 o
   4   4   1      225.40      248.30      9.58 o
   5   4   1      318.00      316.70     15.97 o
   6   4   1      123.06      149.24     11.55 o
   7   4   1      928.41      923.75     35.53 o
   8   4   1      595.16      633.37     33.03 o
   9   4   1       56.41       50.91     15.60 o
  -8   5   1      385.25      375.39     21.92 o
  -7   5   1      317.60      297.59     17.66 o
  -6   5   1     1469.76     1375.26     48.30 o
  -5   5   1     2583.99     2505.14     85.01 o
  -4   5   1      228.08      214.43     13.19 o
  -3   5   1     2200.07     2112.88     62.71 o
  -2   5   1     1803.23     1849.59     44.55 o
  -1   5   1     1391.97     1500.69     41.19 o
   0   5   1     2570.23     2643.07     59.55 o
   1   5   1     1068.51     1150.49     29.24 o
   2   5   1     1690.73     1700.08     44.44 o
   3   5   1     2293.56     2302.23     55.66 o
   4   5   1      284.16      287.79     12.36 o
   5   5   1     2650.15     2681.03     85.15 o
   6   5   1     1370.69     1339.55     48.16 o
   7   5   1      289.26      296.10     17.66 o
   8   5   1      410.83      419.25     30.09 o
  -8   6   1      635.95      663.73     29.34 o
  -7   6   1       56.89       53.13     10.88 o
  -6   6   1      258.42      243.24     15.52 o
  -5   6   1      177.09      190.68     12.52 o
  -4   6   1     1339.78     1279.25     41.27 o
  -3   6   1      563.05      568.08     18.59 o
  -2   6   1      651.64      640.28     17.55 o
  -1   6   1      101.28      100.16      5.46 o
   0   6   1     3345.26     3380.66     75.98 o
   1   6   1      156.17      155.64      5.78 o
   2   6   1      615.49      612.59     16.00 o
   3   6   1      529.48      515.80     18.49 o
   4   6   1     1098.11     1046.99     40.69 o
   5   6   1      139.41      150.74     12.06 o
   6   6   1      298.40      286.97     16.50 o
   7   6   1       59.63       66.18     11.48 o
   8   6   1      617.42      636.76     29.61 o
  -7   7   1       44.66       31.11     10.63 o
  -6   7   1      106.41       86.24     11.06 o
  -5   7   1      571.13      567.76     24.52 o
  -4   7   1      307.41      332.45     17.91 o
  -3   7   1      280.27      270.18     14.64 o
  -2   7   1        9.18        4.03      4.89 o
  -1   7   1     3148.91     3166.45     73.36 o
   0   7   1      832.53      842.75     19.09 o
   1   7   1     3251.74     3335.16     81.00 o
   2   7   1       10.18       14.01      4.16 o
   3   7   1      244.71      256.81     11.90 o
   4   7   1      401.99      398.07     23.54 o
   5   7   1      560.09      585.49     25.16 o
   6   7   1      114.64      103.09     11.75 o
   7   7   1       38.24       28.66     10.90 o
  -7   8   1       42.66       24.80     11.12 o
  -6   8   1      410.24      387.98     20.91 o
  -5   8   1      277.80      248.03     22.81 o
  -4   8   1     3182.02     3152.14    100.55 o
  -3   8   1       68.62       70.07      8.76 o
  -2   8   1      123.90      136.52      9.84 o
  -1   8   1      481.04      508.11     16.56 o
   0   8   1     2606.49     2670.08     67.09 o
   1   8   1      411.56      423.95     15.75 o
   2   8   1      128.55      138.62      9.23 o
   3   8   1       83.52       86.10      9.61 o
   4   8   1     3138.70     3006.90    100.55 o
   5   8   1      297.92      267.52     16.14 o
   6   8   1      412.66      398.38     21.41 o
   7   8   1       34.76       38.40     11.64 o
  -6   9   1      235.09      225.34     16.09 o
  -5   9   1      410.98      380.28     20.18 o
  -4   9   1      429.19      417.73     20.80 o
  -3   9   1       75.46       77.93      9.60 o
  -2   9   1      432.66      403.69     18.75 o
  -1   9   1     2446.65     2501.72    101.60 o
   0   9   1      530.68      505.55     17.21 o
   1   9   1     2517.74     2555.89     72.01 o
   2   9   1      438.47      422.16     23.02 o
   3   9   1      108.32      116.89     12.23 o
   4   9   1      462.90      455.02     21.33 o
   5   9   1      424.37      404.44     20.57 o
   6   9   1      241.94      217.97     16.03 o
  -5  10   1       75.16       67.91     11.35 o
  -4  10   1     1961.75     1969.18     66.88 o
  -3  10   1      462.11      457.98     21.36 o
  -2  10   1      548.88      529.44     26.57 o
  -1  10   1      718.85      703.71     26.96 o
   0  10   1       43.40       47.08      7.66 o
   1  10   1      744.80      751.26     26.86 o
   2  10   1      477.45      487.21     26.72 o
   3  10   1      447.53      464.92     26.23 o
   4  10   1     1981.35     1947.51    144.05 o
   5  10   1       71.77       71.24     14.02 o
  -3  11   1      214.74      214.27     16.93 o
  -2  11   1      161.89      156.70     11.11 o
  -1  11   1     1354.81     1326.66     55.74 o
   0  11   1       29.63       37.78      7.70 o
   1  11   1     1381.84     1323.56     55.58 o
   2  11   1      203.83      203.07     11.45 o
   3  11   1      271.58      245.86     27.40 o
   0   0   2    12444.25    10136.07    568.12 o
   1   0   2     4370.76     4484.93    124.02 o
   2   0   2    23238.23    23565.85    568.85 o
   3   0   2      508.91      482.90     13.57 o
   4   0   2     1417.24     1515.54     38.09 o
   5   0   2     3992.21     3957.89     97.59 o
   6   0   2      640.56      601.30     20.53 o
   7   0   2       44.96       54.18      8.56 o
   8   0   2     2409.68     2424.99     79.05 o
   9   0   2      881.03      898.96     42.31 o
  -9   1   2       54.91       41.66     12.78 o
  -8   1   2      766.83      748.65     28.53 o
  -7   1   2      373.73      359.07     18.56 o
  -6   1   2     1060.22     1049.86     33.05 o
  -5   1   2     7823.17     7858.31    189.21 o
  -4   1   2     5262.77     5257.40    128.49 o
  -3   1   2     4264.16     4252.86    107.97 o
  -2   1   2     5910.43     5956.73    156.93 o
  -1   1   2     1107.03     1201.40     32.08 o
   0   1   2    16351.59    14634.68    727.92 o
   1   1   2     1100.20     1230.68     30.57 o
   2   1   2     5551.00     5637.14    118.08 o
   3   1   2     4569.56     4611.73    107.14 o
   4   1   2     5270.12     5277.00    117.02 o
   5   1   2     7751.38     7708.05    172.37 o
   6   1   2     1132.40     1131.08     29.62 o
   7   1   2      417.31      406.18     15.87 o
   8   1   2      679.06      652.91     34.59 o
   9   1   2       50.09       42.69     19.16 o
  -9   2   2      797.19      772.85     38.15 o
  -8   2   2      725.09      709.39     34.82 o
  -7   2   2      508.70      483.29     18.87 o
  -6   2   2     2008.20     1927.43     53.83 o
  -5   2   2     2280.95     2266.42     54.29 o
  -4   2   2     1736.47     1791.81     64.87 o
  -3   2   2     2245.17     2317.16     79.51 o
  -2   2   2     3798.36     3957.39    111.84 o
  -1   2   2      912.37      868.20     26.40 o
   0   2   2    20746.45    19072.79    522.75 o
   1   2   2      851.01      847.24     27.66 o
   2   2   2     4066.73     4179.93    100.55 o
   3   2   2     2552.39     2565.84     52.03 o
   4   2   2     2090.21     2180.19     43.65 o
   5   2   2     2062.48     2041.63     49.14 o
   6   2   2     1873.03     1841.55     47.90 o
   7   2   2      527.75      514.34     21.40 o
   8   2   2      713.44      661.71     34.22 o
   9   2   2      715.15      681.07     53.45 o
  -9   3   2      349.52      311.82     22.76 o
  -8   3   2      526.80      461.69     35.80 o
  -7   3   2     1325.01     1271.17     45.48 o
  -6   3   2      728.50      718.31     25.87 o
  -5   3   2     2408.27     2413.28     79.05 o
  -4   3   2     2661.15     2627.26     70.16 o
  -3   3   2    11320.32    12340.37    327.61 o
  -2   3   2      901.06      831.83     23.27 o
  -1   3   2     3473.39     3574.70     83.50 o
   0   3   2     2800.17     2687.80     65.76 o
   1   3   2     3020.90     3158.17    109.34 o
   2   3   2      798.75      744.08     23.10 o
   3   3   2    10848.08    11757.26    290.71 o
   4   3   2     2355.84     2348.40     69.36 o
   5   3   2     2380.67     2419.47     67.68 o
   6   3   2      565.79      530.69     20.72 o
   7   3   2     1302.42     1252.13     45.42 o
   8   3   2      455.93      396.72     26.73 o
   9   3   2      295.63      246.41     29.92 o
  -9   4   2      145.90      130.09     16.38 o
  -8   4   2      112.26      102.64     14.97 o
  -7   4   2     1048.79     1006.00     39.49 o
  -6   4   2     1385.85     1401.76     49.99 o
  -5   4   2      290.01      278.36     15.45 o
  -4   4   2      308.51      304.60     14.70 o
  -3   4   2     1349.98     1316.70     37.01 o
  -2   4   2     4063.38     4241.14    116.10 o
  -1   4   2      946.23      909.30     24.73 o
   0   4   2     2269.97     2385.63     58.65 o
   1   4   2     1066.20     1057.19     28.18 o
   2   4   2     4028.36     4208.84    104.31 o
   3   4   2     1228.06     1233.40     32.42 o
   4   4   2      424.51      454.42     12.82 o
   5   4   2      291.56      287.65     16.03 o
   6   4   2     1454.28     1465.12     50.22 o
   7   4   2     1166.76     1125.98     40.06 o
   8   4   2      105.47      111.27     15.60 o
   9   4   2       87.80       72.93     15.68 o
  -8   5   2      132.01      134.19     13.90 o
  -7   5   2      380.98      368.65     19.45 o
  -6   5   2      293.93      297.75     16.29 o
  -5   5   2      265.96      280.33     15.30 o
  -4   5   2      770.42      755.82     28.58 o
  -3   5   2     2105.39     2114.00     63.58 o
  -2   5   2     2224.86     2110.66     59.01 o
  -1   5   2     1607.17     1602.38     41.95 o
   0   5   2        2.68       12.26      2.68 o
   1   5   2     1755.70     1756.23     41.98 o
   2   5   2     2144.39     2090.87     48.04 o
   3   5   2     2352.89     2362.46     56.57 o
   4   5   2      769.66      764.30     24.56 o
   5   5   2      186.74      177.60     15.16 o
   6   5   2      200.51      201.80     14.22 o
   7   5   2      310.88      311.35     19.27 o
   8   5   2      120.18      124.77     16.75 o
  -8   6   2      226.77      238.51     17.25 o
  -7   6   2     1005.27     1005.04     40.30 o
  -6   6   2      707.75      675.87     28.84 o
  -5   6   2       36.83       37.78      9.85 o
  -4   6   2     1141.99     1084.23     37.26 o
  -3   6   2     1046.20     1090.52     31.01 o
  -2   6   2     2442.64     2484.97     61.05 o
  -1   6   2      102.58      112.37      5.22 o
   0   6   2        4.43        3.47      3.22 o
   1   6   2       63.61       68.64      3.89 o
   2   6   2     2423.00     2419.36     56.09 o
   3   6   2      903.45      944.69     26.77 o
   4   6   2      977.66      987.60     37.12 o
   5   6   2       36.37       37.45      9.53 o
   6   6   2      766.57      731.21     29.43 o
   7   6   2     1102.45     1107.57     40.87 o
   8   6   2      296.74      280.35     19.65 o
  -7   7   2      689.74      671.16     29.10 o
  -6   7   2     1137.79     1098.25     40.76 o
  -5   7   2      591.27      553.64     23.81 o
  -4   7   2      311.81      309.09     16.75 o
  -3   7   2     1338.47     1263.13     49.48 o
  -2   7   2     1636.65     1604.96     46.76 o
  -1   7   2     1137.39     1156.85     29.57 o
   0   7   2        1.15        4.47      3.88 o
   1   7   2     1118.67     1104.28     29.66 o
   2   7   2     1631.53     1625.36     46.32 o
   3   7   2     1608.34     1603.76     43.17 o
   4   7   2      360.36      357.86     17.60 o
   5   7   2      519.48      486.85     23.14 o
   6   7   2     1085.40     1046.03     40.22 o
   7   7   2      619.21      626.86     29.02 o
  -7   8   2      173.86      182.39     15.63 o
  -6   8   2      429.14      436.39     22.77 o
  -5   8   2      240.29      252.43     19.64 o
  -4   8   2      267.91      264.11     14.75 o
  -3   8   2      666.03      673.12     25.36 o
  -2   8   2     2068.59     2071.15     63.64 o
  -1   8   2      411.15      422.18     17.67 o
   0   8   2     1382.44     1377.57     32.40 o
   1   8   2      417.59      424.25     12.96 o
   2   8   2     1756.70     1780.22     63.38 o
   3   8   2      593.84      600.95     24.22 o
   4   8   2      236.89      231.36     14.43 o
   5   8   2      249.07      245.80     15.47 o
   6   8   2      502.14      523.05     23.96 o
   7   8   2      189.84      176.10     15.60 o
  -6   9   2       53.63       63.57     13.32 o
  -5   9   2      345.99      322.95     18.37 o
  -4   9   2      136.22      126.85     11.78 o
  -3   9   2     1079.91     1017.46     38.11 o
  -2   9   2      258.65      274.13     15.20 o
  -1   9   2      142.23      149.47     13.28 o
   0   9   2      208.30      202.84     11.12 o
   1   9   2      178.40      190.17      8.29 o
   2   9   2      319.53      325.07     14.38 o
   3   9   2     1128.16     1126.84     47.53 o
   4   9   2      147.65      137.89     14.82 o
   5   9   2      322.85      319.54     43.20 o
   6   9   2       46.41       50.41     13.42 o
  -5  10   2      393.87      397.66     20.91 o
  -4  10   2       74.11       72.26     10.41 o
  -3  10   2      431.87      436.71     20.70 o
  -2  10   2      101.10      112.42      9.93 o
  -1  10   2      453.77      460.57     18.82 o
   0  10   2      135.02      146.58     11.14 o
   1  10   2      428.17      445.39     21.68 o
   2  10   2      107.55      112.45      7.93 o
   3  10   2      456.75      438.77     25.40 o
   4  10   2       58.12       59.11     12.36 o
   5  10   2      371.81      341.39     25.14 o
  -3  11   2       73.47       92.58     12.67 o
  -2  11   2      250.67      270.51     18.49 o
  -1  11   2       94.21       86.72      9.61 o
   0  11   2      196.16      176.36     12.52 o
   1  11   2      107.28      112.33      9.44 o
   2  11   2      221.58      263.89     25.88 o
   3  11   2       78.36       78.88     13.15 o
   1   0   3        1.82        3.80      2.39 o
   2   0   3      698.45      673.00     19.93 o
   3   0   3        9.68       18.92      3.60 o
   4   0   3     1736.33     1753.73     44.23 o
   5   0   3      963.80      998.09     27.00 o
   6   0   3      271.20      254.20     12.46 o
   7   0   3      141.37      158.87     11.16 o
   8   0   3     1145.13     1104.27     39.46 o
   9   0   3        7.21        4.03     17.48 o
  -9   1   3      108.93      105.34     17.48 o
  -8   1   3       63.95       77.37     12.68 o
  -7   1   3     1874.80     1896.43     73.45 o
  -6   1   3      960.40      941.69     28.22 o
  -5   1   3      507.33      495.51     16.40 o
  -4   1   3       89.67       96.84      6.54 o
  -3   1   3     1796.40     1720.79     49.77 o
  -2   1   3      355.39      368.53     11.17 o
  -1   1   3     1285.54     1379.97     43.16 o
   0   1   3      795.62      797.05     45.72 o
   1   1   3     1763.29     1793.76     51.17 o
   2   1   3      288.05      292.06      9.55 o
   3   1   3     1427.08     1397.56     34.32 o
   4   1   3      133.67      134.40      6.40 o
   5   1   3      582.90      578.65     15.24 o
   6   1   3      866.56      861.64     28.06 o
   7   1   3     1700.80     1735.77     59.07 o
   8   1   3       51.30       44.85     12.23 o
   9   1   3      102.47       91.44     19.83 o
  -9   2   3       57.33       50.12     14.46 o
  -8   2   3      524.71      470.09     27.91 o
  -7   2   3      402.91      398.84     20.73 o
  -6   2   3      948.86      889.80     38.58 o
  -5   2   3      827.65      822.28     38.98 o
  -4   2   3     4326.42     4585.85    140.13 o
  -3   2   3     1117.65     1182.49     43.31 o
  -2   2   3     9355.87     9445.42    247.81 o
  -1   2   3     4114.87     4181.95    109.44 o
   0   2   3     3052.48     3268.17     90.38 o
   1   2   3     3738.21     3850.18     99.28 o
   2   2   3     8752.79     8818.09    223.32 o
   3   2   3     1263.10     1368.32     28.25 o
   4   2   3     4161.53     4350.55     91.71 o
   5   2   3      944.21      936.61     22.78 o
   6   2   3     1241.10     1223.46     29.81 o
   7   2   3      488.66      456.91     23.63 o
   8   2   3      564.93      509.96     39.00 o
  -9   3   3       30.32       16.85     12.94 o
  -8   3   3      477.37      491.98     29.75 o
  -7   3   3     3099.00     3088.54     96.73 o
  -6   3   3       51.04       54.72      9.82 o
  -5   3   3      549.40      525.96     22.05 o
  -3   3   3     1182.71     1065.62     34.94 o
  -2   3   3     1867.24     1911.47     52.70 o
  -1   3   3     1348.28     1336.21     49.67 o
   0   3   3     5463.36     5305.03    129.06 o
   1   3   3     1735.00     1638.29     38.71 o
   2   3   3     1834.85     1841.51     61.18 o
   3   3   3     1406.08     1316.42     31.11 o
   4   3   3      148.87      153.21      6.60 o
   5   3   3      547.61      546.89     27.32 o
   6   3   3       94.03      106.38      8.47 o
   7   3   3     2751.07     2767.23     96.35 o
   8   3   3      475.19      498.21     28.85 o
   9   3   3       30.71       38.32     21.51 o
  -9   4   3      183.83      177.39     19.35 o
  -8   4   3      159.89      162.91     17.70 o
  -7   4   3      124.77      112.40     12.05 o
  -6   4   3      738.84      713.15     29.87 o
  -5   4   3     2178.42     2205.07     74.35 o
  -4   4   3     1155.18     1212.65     33.81 o
  -3   4   3     2052.98     1940.49     56.06 o
  -2   4   3     6774.23     6456.24    185.53 o
   0   4   3        9.49        8.02      2.27 o
   1   4   3      279.85      302.90      9.32 o
   2   4   3     6962.87     7123.84    188.29 o
   3   4   3     2086.59     1996.89     49.40 o
   4   4   3      996.67     1037.53     29.35 o
   5   4   3     2234.50     2303.55     74.60 o
   6   4   3      807.88      837.30     30.98 o
   7   4   3      148.58      139.80     12.75 o
   8   4   3      206.94      224.91     19.35 o
  -8   5   3      638.10      649.86     30.58 o
  -7   5   3      491.90      505.46     23.60 o
  -6   5   3      174.30      168.03     12.47 o
  -5   5   3     1510.20     1538.45     53.40 o
  -4   5   3     1011.11     1025.59     34.73 o
  -3   5   3     2031.10     2064.18     60.85 o
  -2   5   3     1971.85     2024.54     57.63 o
  -1   5   3     1165.85     1207.95     31.04 o
   0   5   3     2821.02     2555.09     63.04 o
   1   5   3     1205.64     1229.83     31.04 o
   2   5   3     1996.92     2064.11     51.71 o
   3   5   3     2224.87     2224.65     60.86 o
   4   5   3      879.23      898.52     29.52 o
   5   5   3     1556.10     1575.58     53.54 o
   6   5   3      135.79      115.90     11.68 o
   7   5   3      425.63      445.19     23.21 o
   8   5   3      775.73      770.43     37.20 o
  -8   6   3      286.84      299.96     18.89 o
  -7   6   3       26.17       36.11     10.74 o
  -6   6   3      328.06      292.77     17.27 o
  -5   6   3     1571.53     1546.84     56.39 o
  -4   6   3        4.91       -6.09      7.41 o
  -3   6   3     2361.85     2342.27     73.39 o
  -2   6   3     2424.33     2545.68     70.22 o
  -1   6   3     2382.73     2474.59     62.50 o
   0   6   3     1135.66     1171.87     30.08 o
   1   6   3     2487.33     2561.50     62.53 o
   2   6   3     2395.32     2466.57     70.01 o
   3   6   3     2183.96     2163.65     63.15 o
   4   6   3        2.13       -0.40      7.53 o
   5   6   3     1764.60     1746.57     56.97 o
   6   6   3      306.69      297.29     17.74 o
   7   6   3       26.24       25.65     10.46 o
   8   6   3      286.45      300.20     31.94 o
  -7   7   3        0.39        2.92      9.91 o
  -6   7   3      431.26      375.45     20.11 o
  -5   7   3      187.72      184.79     13.19 o
  -4   7   3     1033.65      984.51     36.68 o
  -3   7   3      282.38      286.77     15.16 o
  -2   7   3      372.76      376.38     17.80 o
  -1   7   3      601.03      586.30     17.49 o
   0   7   3     6225.95     6248.37    152.63 o
   1   7   3      669.12      668.05     23.34 o
   2   7   3      437.22      426.39     14.36 o
   3   7   3      260.45      261.66     13.45 o
   4   7   3     1019.68     1049.43     85.39 o
   5   7   3      244.99      242.17     14.84 o
   6   7   3      446.20      409.80     20.95 o
   7   7   3        0.53       -0.60     11.05 o
  -7   8   3       82.43       67.43     12.54 o
  -6   8   3       86.96       81.75     13.30 o
  -5   8   3     1422.68     1373.33     48.91 o
  -4   8   3      533.92      531.27     22.43 o
  -3   8   3      280.38      276.78     15.69 o
  -2   8   3      110.18      116.77      8.85 o
  -1   8   3     1589.49     1636.82     53.36 o
   0   8   3       36.13       37.74      4.03 o
   1   8   3     1515.88     1588.74     53.67 o
   2   8   3       85.13       86.90      8.68 o
   3   8   3      340.61      345.27     15.06 o
   4   8   3      496.30      484.59     28.17 o
   5   8   3     1375.33     1366.26     75.47 o
   6   8   3       84.22       81.99     23.20 o
   7   8   3       73.71       79.21     14.50 o
  -6   9   3      218.21      186.26     15.16 o
  -5   9   3        0.13        2.24      8.85 o
  -4   9   3     1664.02     1576.02     55.56 o
  -3   9   3      352.96      349.01     17.75 o
  -2   9   3       65.78       70.58      8.14 o
  -1   9   3      389.16      404.92     18.46 o
   0   9   3      795.33      775.71     23.98 o
   1   9   3      445.52      480.98     17.84 o
   2   9   3       59.88       59.22     10.21 o
   3   9   3      398.54      384.88     22.11 o
   4   9   3     1677.99     1662.99     69.38 o
   5   9   3        2.23        4.52     11.27 o
   6   9   3      238.25      215.48     19.25 o
  -5  10   3      414.14      385.96     21.12 o
  -4  10   3      659.28      662.27     27.60 o
  -3  10   3       84.53       86.14      9.84 o
  -2  10   3      676.43      666.95     29.85 o
  -1  10   3      576.57      577.96     23.09 o
   0  10   3       24.18       25.86      6.31 o
   1  10   3      540.26      607.34     26.85 o
   2  10   3      525.86      526.61     29.71 o
   3  10   3       54.49       53.06     12.10 o
   4  10   3      626.76      636.69     33.98 o
   5  10   3      420.57      399.01     25.90 o
  -3  11   3      363.02      388.89     24.31 o
  -2  11   3        8.38        6.13      8.83 o
  -1  11   3     1088.81     1035.99     46.22 o
   0  11   3      238.71      243.24     14.70 o
   1  11   3     1179.80     1181.29     68.58 o
   2  11   3        3.96        5.04     12.77 o
   3  11   3      403.71      427.40     29.75 o
   0   0   4    14105.57    12863.72    717.38 o
   1   0   4     1743.55     1775.98     58.16 o
   2   0   4     5536.56     5431.00    133.46 o
   3   0   4     1728.61     1603.26     45.41 o
   4   0   4      249.10      262.62     10.98 o
   5   0   4     5409.02     5400.62    170.56 o
   6   0   4     2875.56     2779.98     90.15 o
   7   0   4        2.11       -8.04      8.88 o
   8   0   4      387.85      384.14     23.24 o
   9   0   4      969.10      935.55     62.19 o
  -9   1   4      658.06      646.85     46.39 o
  -8   1   4     1127.81     1126.56     49.80 o
  -7   1   4      174.64      155.50     14.71 o
  -6   1   4      696.14      674.78     26.97 o
  -5   1   4     1523.19     1526.52     45.20 o
  -4   1   4     3729.14     3788.91    106.04 o
  -3   1   4      982.49      966.24     27.13 o
  -2   1   4      933.27      894.62     27.26 o
  -1   1   4     5941.66     6129.79    232.83 o
   0   1   4    30290.72    27306.61   1078.94 o
   1   1   4     5946.05     5718.74    189.82 o
   2   1   4      992.27      951.67     24.21 o
   3   1   4      874.42      870.55     26.79 o
   4   1   4     3846.88     3877.32    105.84 o
   5   1   4     1585.37     1562.74     44.96 o
   6   1   4      718.28      710.99     23.03 o
   7   1   4      204.58      210.92     14.74 o
   8   1   4     1056.83     1134.90     69.25 o
   9   1   4      656.28      644.43     48.07 o
  -9   2   4      625.21      647.38     34.11 o
  -8   2   4      475.31      453.64     26.46 o
  -7   2   4       87.89       83.27     10.02 o
  -6   2   4      877.82      836.49     32.75 o
  -5   2   4     3770.39     3810.38    127.84 o
  -4   2   4      990.84     1005.36     36.98 o
  -3   2   4     3250.42     3323.31    114.22 o
  -2   2   4     3620.64     3588.61    113.50 o
  -1   2   4     2782.22     2652.89     81.05 o
   0   2   4      430.22      478.01     20.66 o
   1   2   4     2564.81     2438.47     71.22 o
   2   2   4     3678.91     3608.57     89.76 o
   3   2   4     3640.69     3748.11     81.37 o
   4   2   4     1101.66     1113.17     26.01 o
   5   2   4     3973.25     4109.38     90.16 o
   6   2   4      750.71      761.17     25.25 o
   7   2   4       98.21       93.07     12.12 o
  -9   3   4       30.30       45.25     19.50 o
  -8   3   4      413.00      433.57     26.68 o
  -7   3   4      375.67      377.70     20.05 o
  -6   3   4     1797.49     1732.35     57.91 o
  -5   3   4      851.32      902.92     34.78 o
  -4   3   4     3065.68     2947.00     95.61 o
  -3   3   4     3638.57     3854.10    101.69 o
  -2   3   4     1309.36     1406.84     39.10 o
  -1   3   4     6074.31     6189.70    152.21 o
   0   3   4     1604.00     1451.45     36.29 o
   1   3   4     6210.14     6224.22    171.74 o
   2   3   4     1275.29     1332.85     39.11 o
   3   3   4     3275.33     3481.18    102.78 o
   4   3   4     2959.91     2987.69     62.40 o
   5   3   4      959.15     1007.77     29.81 o
   6   3   4     1708.69     1667.67     49.30 o
   7   3   4      441.96      443.74     36.98 o
  -9   4   4      480.21      443.27     29.69 o
  -8   4   4      318.36      330.50     20.46 o
  -7   4   4      155.87      166.16     12.61 o
  -6   4   4     1121.34     1115.22     40.78 o
  -5   4   4      578.17      612.91     24.04 o
  -4   4   4      197.16      209.98     12.08 o
  -3   4   4     1102.54     1118.63     36.79 o
  -2   4   4     6570.80     6645.38    181.45 o
  -1   4   4     2889.92     2964.22     81.59 o
   0   4   4      931.63      977.41     27.96 o
   1   4   4     2941.43     2946.27     66.88 o
   2   4   4     6678.11     6612.59    211.77 o
   3   4   4     1000.94     1006.36     36.54 o
   4   4   4      208.16      195.47      9.87 o
   5   4   4      511.57      542.47     19.85 o
   6   4   4     1129.37     1141.21     41.37 o
   7   4   4      136.50      118.60     12.40 o
  -8   5   4      204.81      184.63     15.89 o
  -7   5   4     2043.96     1961.68     68.13 o
  -6   5   4      561.35      540.36     31.43 o
  -5   5   4      520.36      513.95     22.18 o
  -4   5   4      901.75      880.02     31.17 o
  -3   5   4     4216.60     4344.41    123.49 o
  -2   5   4      242.53      249.76     10.40 o
  -1   5   4     2449.89     2500.90     72.52 o
   0   5   4     1462.18     1589.70     39.90 o
   1   5   4     2618.34     2696.62     64.66 o
   2   5   4      221.39      217.66      9.52 o
   3   5   4     4500.88     4612.41    143.95 o
   4   5   4      834.99      793.04     30.56 o
   5   5   4      438.09      444.68     27.10 o
   6   5   4      578.40      566.76     30.05 o
   7   5   4     2088.03     2015.84     84.70 o
   8   5   4      262.84      249.43     28.57 o
  -8   6   4      389.70      391.69     22.74 o
  -7   6   4       32.25       34.83     10.19 o
  -6   6   4     1866.35     1821.35     64.53 o
  -5   6   4      608.42      596.32     25.10 o
  -4   6   4      332.32      323.52     16.42 o
  -3   6   4      130.46      129.58     10.46 o
  -2   6   4     5105.70     5276.29    141.20 o
  -1   6   4     1056.71     1061.16     30.20 o
   0   6   4        1.98        3.48      3.18 o
   1   6   4      982.21      982.22     26.71 o
   2   6   4     4871.65     4963.38    141.27 o
   3   6   4      157.69      171.65      8.17 o
   4   6   4      325.46      301.91     21.27 o
   5   6   4      603.97      589.54     31.13 o
   6   6   4     2109.48     1991.51     80.77 o
   7   6   4       23.34       28.31     12.44 o
   8   6   4      393.20      353.65     36.64 o
  -7   7   4      880.55      873.57     34.79 o
  -6   7   4        3.71        3.82      8.91 o
  -5   7   4       28.15       29.23      8.86 o
  -4   7   4      162.86      138.99     11.10 o
  -3   7   4     2498.77     2460.39     87.36 o
  -2   7   4     1221.64     1191.12     40.75 o
  -1   7   4      836.68      853.78     30.06 o
   0   7   4        0.00        0.51      4.03 o
   1   7   4      881.48      857.30     30.39 o
   2   7   4     1147.89     1175.96     40.78 o
   3   7   4     2977.76     2906.50     88.66 o
   4   7   4      151.97      151.64     14.14 o
   5   7   4       11.87       11.95     10.34 o
   6   7   4        8.13       12.04     11.76 o
   7   7   4      765.27      774.49     42.39 o
  -7   8   4      146.19      147.47     14.62 o
  -6   8   4      484.77      425.50     22.76 o
  -5   8   4      391.05      357.51     19.12 o
  -4   8   4      613.52      596.89     24.09 o
  -3   8   4      141.87      171.82     11.36 o
  -2   8   4      771.66      801.35     28.07 o
  -1   8   4      108.72      110.64      8.30 o
   0   8   4     3278.77     3341.71     83.26 o
   1   8   4      120.97      123.90      9.31 o
   2   8   4      647.05      667.23     41.68 o
   3   8   4      148.62      166.31      9.99 o
   4   8   4      513.01      489.63     29.47 o
   5   8   4      366.97      336.83     23.05 o
   6   8   4      539.92      510.68     28.52 o
   7   8   4      130.45      117.33     17.22 o
  -6   9   4       32.82       35.64     11.48 o
  -5   9   4       25.22       21.92      9.73 o
  -4   9   4        3.52        4.81      8.31 o
  -3   9   4      810.97      830.64     33.83 o
  -2   9   4      112.92      111.24      9.40 o
  -1   9   4      719.50      678.72     32.84 o
   0   9   4      155.44      164.46      7.99 o
   1   9   4      832.73      780.29     33.74 o
   2   9   4      109.24      107.94     14.12 o
   3   9   4      937.46      996.62     33.60 o
   4   9   4        5.38       18.13     11.16 o
   5   9   4       23.78       15.37     11.76 o
   6   9   4       45.06       44.97     20.17 o
  -5  10   4      181.10      168.68     14.04 o
  -4  10   4      139.43      132.70     12.12 o
  -3  10   4       68.22       62.75      9.32 o
  -2  10   4      284.03      309.29     34.96 o
  -1  10   4      229.65      229.09     14.77 o
   0  10   4        3.09        7.24     12.27 o
   1  10   4      155.73      177.83     21.18 o
   2  10   4      232.96      269.58     38.15 o
   3  10   4       83.39       86.22     12.72 o
   4  10   4      146.23      163.23     16.04 o
   5  10   4      180.81      181.35     17.71 o
  -3  11   4      259.93      232.68     18.52 o
  -2  11   4        9.73        4.49     10.59 o
  -1  11   4       78.45       85.00     10.42 o
   0  11   4      305.04      304.09     16.63 o
   1  11   4       92.09      109.93     16.81 o
   2  11   4        8.09       21.51     14.46 o
   3  11   4      255.14      260.57     19.56 o
   1   0   5      445.78      420.47     15.53 o
   2   0   5      384.70      380.37     12.84 o
   3   0   5      241.87      235.73      9.55 o
   4   0   5     3121.84     3179.67     88.56 o
   5   0   5        4.11        4.37      5.49 o
   6   0   5      890.66      863.57     31.77 o
   7   0   5      978.61      928.40     41.11 o
   8   0   5      200.97      216.34     16.59 o
   9   0   5      141.77      135.14     23.20 o
  -9   1   5      137.89      143.36     16.32 o
  -8   1   5      139.46      149.28     15.43 o
  -7   1   5     1534.77     1549.11     62.16 o
  -6   1   5      284.07      290.14     17.32 o
  -5   1   5     1475.51     1540.51     45.22 o
  -4   1   5     1551.06     1568.44     43.61 o
  -3   1   5     2386.24     2294.91     59.07 o
  -2   1   5      538.51      520.05     15.79 o
   0   1   5     5940.55     5988.44    236.99 o
   1   1   5      145.81      161.71      9.27 o
   2   1   5      508.44      483.47     15.65 o
   3   1   5     2021.50     1908.93     58.63 o
   4   1   5     1430.70     1431.61     49.48 o
   5   1   5     1465.65     1542.44     44.93 o
   6   1   5      419.24      422.29     28.07 o
   7   1   5     1371.02     1437.44     60.97 o
   8   1   5      158.75      181.87     21.85 o
   9   1   5      130.10      149.26     22.86 o
  -9   2   5       53.15       62.81     13.65 o
  -8   2   5      196.44      218.82     18.65 o
  -7   2   5      374.09      403.26     19.14 o
  -6   2   5      524.65      520.03     23.73 o
  -5   2   5      468.10      455.83     20.67 o
  -4   2   5     2232.03     2319.56     76.79 o
  -3   2   5      875.57      868.30     34.14 o
  -2   2   5     6594.11     6655.35    178.63 o
  -1   2   5     1332.33     1429.72     38.84 o
   0   2   5     2847.46     2741.08    116.31 o
   1   2   5     1325.51     1295.81     45.54 o
   2   2   5     6355.30     6413.74    182.87 o
   3   2   5     1104.11     1110.91     29.39 o
   4   2   5     2287.64     2399.89     59.75 o
   5   2   5      502.41      490.33     19.02 o
   6   2   5      579.55      598.53     26.44 o
   7   2   5      283.46      266.92     27.90 o
   8   2   5      301.49      320.37     28.91 o
  -9   3   5      122.47      123.27     17.09 o
  -8   3   5      800.90      796.47     38.96 o
  -7   3   5     1355.73     1361.22     54.41 o
  -6   3   5      806.78      759.22     32.72 o
  -5   3   5      391.77      407.32     18.40 o
  -4   3   5      604.36      604.45     22.98 o
  -3   3   5     3080.23     3159.96    183.88 o
  -2   3   5     2610.81     2641.98     83.91 o
  -1   3   5     2768.48     2664.93     66.96 o
   0   3   5    13704.08    13679.10    431.73 o
   1   3   5     2958.02     2735.85     88.04 o
   2   3   5     2633.81     2619.12     74.58 o
   3   3   5     3340.58     3248.62     90.51 o
   4   3   5      480.64      489.67     15.24 o
   5   3   5      296.84      346.47     21.47 o
   6   3   5      997.36     1008.89     39.82 o
  -9   4   5       17.92       22.74     14.45 o
  -8   4   5      135.27      142.16     13.66 o
  -7   4   5      515.13      484.06     23.65 o
  -6   4   5      926.49      917.51     34.71 o
  -5   4   5     3263.16     3325.57    109.00 o
  -4   4   5     1596.37     1565.31     52.64 o
  -3   4   5     4843.17     4952.21    139.77 o
  -2   4   5     4996.26     5234.89    137.54 o
  -1   4   5      697.18      727.82     20.61 o
   0   4   5     2639.64     2911.61     80.31 o
   1   4   5      838.56      814.66     25.87 o
   2   4   5     4782.16     4789.38    150.80 o
   3   4   5     5142.36     5210.11    163.08 o
   4   4   5     1533.72     1550.07     44.98 o
   5   4   5     3336.31     3417.76    108.27 o
   6   4   5      940.32      924.55     43.83 o
  -8   5   5     1276.48     1312.53     48.88 o
  -7   5   5      615.91      627.19     30.05 o
  -6   5   5      132.23      131.75     11.63 o
  -5   5   5       67.14       77.06      9.86 o
  -4   5   5      960.07      963.48     33.52 o
  -3   5   5      193.05      179.68     11.46 o
  -2   5   5     2082.16     2063.37     58.04 o
  -1   5   5     2001.30     1862.66     54.72 o
   0   5   5     4460.29     4461.03    122.55 o
   1   5   5     2055.76     1914.72     43.43 o
   2   5   5     2051.89     2033.91     57.18 o
   3   5   5      223.43      222.29     11.57 o
   4   5   5      749.75      771.36     31.41 o
   5   5   5       31.33       34.28     17.48 o
   6   5   5       82.37       80.52     12.91 o
   7   5   5      639.95      639.16     34.30 o
  -8   6   5       47.30       45.05     12.10 o
  -7   6   5       60.32       54.64     11.03 o
  -6   6   5      596.19      581.93     25.87 o
  -5   6   5     3279.48     3255.46    108.49 o
  -4   6   5      668.78      688.46     27.95 o
  -3   6   5     1300.86     1284.69     44.49 o
  -2   6   5      506.27      521.09     20.02 o
  -1   6   5     1468.08     1569.19     45.39 o
   0   6   5      730.23      751.78     22.71 o
   1   6   5     1548.78     1596.49     44.89 o
   2   6   5      451.00      471.52     16.19 o
   3   6   5     1280.16     1303.03     44.67 o
   4   6   5      748.68      755.14     34.81 o
   5   6   5     3390.00     3455.21    135.05 o
   6   6   5      611.85      622.00     32.41 o
   7   6   5       66.77       52.24     13.49 o
  -7   7   5       17.34       21.57     10.54 o
  -6   7   5      103.60      107.99     12.16 o
  -5   7   5     1081.56     1062.84     38.75 o
  -4   7   5     1655.21     1696.66     58.53 o
  -3   7   5      159.50      169.28     11.20 o
  -2   7   5     1935.66     1854.28     62.86 o
  -1   7   5      329.03      325.10     13.97 o
   0   7   5     2102.63     2068.34     66.36 o
   1   7   5      269.81      268.32     14.43 o
   2   7   5     1979.91     1957.65     63.28 o
   3   7   5      149.28      144.08      9.79 o
   4   7   5     1725.34     1746.25     72.70 o
   5   7   5     1007.63      996.17     47.77 o
   6   7   5      108.29      110.68     18.66 o
   7   7   5       14.44       29.70     12.83 o
  -6   8   5       36.68       22.75     10.31 o
  -5   8   5      523.27      495.88     24.38 o
  -4   8   5       95.48       94.28     10.12 o
  -3   8   5      478.34      470.81     22.20 o
  -2   8   5      495.91      546.64     21.64 o
  -1   8   5      569.90      596.94     23.70 o
   0   8   5      258.90      259.49     14.66 o
   1   8   5      682.84      685.02     24.64 o
   2   8   5      479.44      512.64     21.61 o
   3   8   5      560.14      573.54     21.16 o
   4   8   5      121.97      112.39     13.90 o
   5   8   5      623.06      677.02     32.18 o
   6   8   5       33.50       34.24     12.46 o
  -6   9   5      219.57      220.17     16.45 o
  -5   9   5      583.75      581.10     26.56 o
  -4   9   5      728.89      721.91     29.67 o
  -3   9   5      127.45      126.70     10.98 o
  -2   9   5      294.79      296.90     15.20 o
  -1   9   5      175.26      175.23     13.81 o
   0   9   5      845.19      839.08     25.72 o
   1   9   5      228.54      248.30     13.65 o
   2   9   5      267.13      271.06     21.51 o
   3   9   5      180.24      189.22     15.45 o
   4   9   5      753.21      764.62     37.07 o
   5   9   5      566.69      626.48     33.52 o
   6   9   5      237.89      223.29     45.38 o
  -4  10   5       22.74        3.14      8.60 o
  -3  10   5       31.44       37.84      8.45 o
  -2  10   5      734.05      761.90     33.73 o
  -1  10   5      663.27      689.28     31.96 o
   0  10   5     1126.49     1143.83     39.79 o
   1  10   5      702.32      676.03     47.40 o
   2  10   5      624.78      648.38     33.98 o
   3  10   5       63.61       43.63     11.51 o
   4  10   5       24.72       39.33     12.36 o
  -3  11   5      494.79      474.73     27.33 o
  -2  11   5      250.84      245.25     16.85 o
  -1  11   5      255.07      260.72     18.66 o
   0  11   5       31.72       18.15     13.78 o
   1  11   5      311.52      290.11     26.22 o
   2  11   5      223.34      220.52     24.54 o
   3  11   5      540.26      516.76     43.87 o
   0   0   6       18.31       25.21      7.06 o
   1   0   6      270.80      276.00     11.65 o
   2   0   6       58.25       44.17      4.27 o
   3   0   6       48.12       69.07      5.37 o
   4   0   6     5896.64     5935.31    163.16 o
   5   0   6     2011.05     2063.07     59.18 o
   6   0   6     2404.02     2358.12     77.60 o
   7   0   6      613.03      579.44     29.41 o
   8   0   6       28.98       17.79     10.72 o
   9   0   6       44.18       53.79     19.83 o
  -9   1   6     1251.02     1247.13     56.33 o
  -8   1   6      552.39      582.34     30.29 o
  -7   1   6      940.40      949.38     42.55 o
  -6   1   6       41.62       46.30      8.55 o
  -5   1   6     1614.87     1539.83     54.17 o
  -4   1   6      672.51      668.60     21.00 o
  -3   1   6      190.69      208.63     10.25 o
  -2   1   6      527.05      484.17     14.52 o
  -1   1   6     4817.09     4521.84    152.62 o
   0   1   6     5202.23     4858.16    192.78 o
   1   1   6     5250.74     4899.45    152.74 o
   2   1   6      586.56      555.92     18.95 o
   3   1   6      286.91      305.42     10.46 o
   4   1   6      614.26      630.66     20.84 o
   5   1   6     1655.52     1663.66     46.98 o
   6   1   6       53.53       55.74      9.81 o
   7   1   6      979.43      980.91     42.18 o
   8   1   6      511.10      538.54     42.02 o
   9   1   6     1277.66     1332.22     80.01 o
  -9   2   6      175.92      181.09     18.39 o
  -8   2   6      242.58      230.27     17.33 o
  -7   2   6      168.76      164.63     12.89 o
  -6   2   6     1728.17     1676.21     58.29 o
  -5   2   6     1622.02     1662.20     55.27 o
  -4   2   6     6985.22     7147.09    234.32 o
  -3   2   6     3128.33     3206.78     99.49 o
  -2   2   6     2099.70     2220.95     58.94 o
  -1   2   6     4023.73     4193.35    127.51 o
   0   2   6     8444.56     8334.61    329.46 o
   1   2   6     3801.96     3696.68    158.67 o
   2   2   6     1931.68     1976.51     59.92 o
   3   2   6     3037.41     3056.99     87.50 o
   4   2   6     7033.10     7634.35    183.54 o
   5   2   6     1555.44     1615.62     54.01 o
   6   2   6     1724.11     1778.73     71.54 o
   7   2   6      206.04      198.34     20.51 o
   8   2   6      202.07      182.54     22.86 o
  -9   3   6      422.14      418.99     34.12 o
  -8   3   6      315.18      299.89     21.83 o
  -7   3   6      176.15      177.20     13.43 o
  -6   3   6     1458.88     1483.63     51.58 o
  -5   3   6     1059.09     1020.03     39.03 o
  -4   3   6      499.36      483.99     20.81 o
  -3   3   6     1849.83     1898.29     59.48 o
  -2   3   6     5069.35     5217.70    138.67 o
  -1   3   6     4336.62     4601.19    126.45 o
   0   3   6     1161.38     1164.54     38.46 o
   1   3   6     4544.63     4609.30    182.79 o
   2   3   6     4743.36     4861.02    141.61 o
   3   3   6     1647.28     1754.11     51.66 o
   4   3   6      521.96      518.42     15.32 o
   5   3   6     1283.94     1289.87     64.54 o
   6   3   6     1449.95     1477.30     62.32 o
  -8   4   6       90.31       91.77     12.25 o
  -7   4   6      871.64      834.61     34.49 o
  -6   4   6      536.91      597.99     25.33 o
  -5   4   6      175.98      175.03     15.08 o
  -4   4   6      784.35      829.63     30.72 o
  -3   4   6     2054.77     2078.74     66.41 o
  -2   4   6     2680.57     2831.08     80.49 o
  -1   4   6     4890.62     5159.35    126.36 o
   0   4   6     4096.73     4159.88    114.32 o
   1   4   6     5049.15     5016.94    196.72 o
   2   4   6     2792.41     2950.68     94.51 o
   3   4   6     1935.71     1954.28     82.94 o
   4   4   6      785.35      838.17     37.77 o
   5   4   6      102.24      130.94     12.84 o
   6   4   6      533.94      524.08     44.37 o
  -8   5   6      302.70      288.71     18.65 o
  -7   5   6      361.19      351.11     19.59 o
  -6   5   6     2127.95     2142.40     72.73 o
  -5   5   6      469.91      462.59     21.34 o
  -4   5   6      866.31      862.01     31.12 o
  -3   5   6     1790.67     1779.60     61.82 o
  -2   5   6     4320.12     4293.62    116.27 o
  -1   5   6      513.38      529.27     18.67 o
   0   5   6       56.85       61.45      4.77 o
   1   5   6      639.14      638.24     16.71 o
   2   5   6     4098.83     4104.80    116.30 o
   3   5   6     1935.96     1997.65     77.44 o
   4   5   6      756.90      789.93     29.98 o
   5   5   6      447.15      443.40     38.32 o
   6   5   6     2131.83     2166.25    130.10 o
   7   5   6      345.25      359.70     36.31 o
  -8   6   6        3.01       -7.36     10.86 o
  -7   6   6      887.08      858.71     33.88 o
  -6   6   6      916.68      880.66     34.86 o
  -5   6   6      134.79      127.90     11.28 o
  -4   6   6      257.97      248.25     14.55 o
  -3   6   6     3600.80     3629.87    120.13 o
  -2   6   6     2013.28     1995.86     64.28 o
  -1   6   6     2857.82     2845.64     92.99 o
   0   6   6      456.23      431.39     16.83 o
   1   6   6     3048.45     2956.43     80.76 o
   2   6   6     1936.67     1922.63     64.51 o
   3   6   6     3881.99     3879.41    121.97 o
   4   6   6      213.74      233.62     17.65 o
   5   6   6      107.13       94.12     13.31 o
   6   6   6      933.02      967.82     64.21 o
   7   6   6      737.03      723.09     60.51 o
  -7   7   6      224.21      218.51     16.48 o
  -6   7   6      285.31      278.20     17.71 o
  -5   7   6      166.64      169.36     12.98 o
  -4   7   6     1401.19     1395.24     47.54 o
  -3   7   6      961.46      940.99     34.22 o
  -2   7   6     1798.37     1850.51     57.17 o
  -1   7   6     1293.61     1304.82     45.53 o
   0   7   6      501.48      497.51     18.73 o
   1   7   6     1488.08     1449.61     57.36 o
   2   7   6     1586.29     1578.14     56.95 o
   3   7   6      962.91      938.90     29.06 o
   4   7   6     1292.08     1286.67     58.55 o
   5   7   6      166.42      168.03     16.32 o
   6   7   6      351.31      367.75     23.92 o
   7   7   6      238.72      246.07     29.25 o
  -6   8   6      351.16      335.17     19.65 o
  -5   8   6      213.35      220.00     14.70 o
  -4   8   6      178.30      175.32     12.39 o
  -3   8   6     1219.29     1232.08     46.70 o
  -2   8   6     1028.29     1053.56     34.28 o
  -1   8   6       45.54       46.98      9.01 o
   0   8   6        0.63        3.69      5.17 o
   1   8   6       93.57       93.79     14.79 o
   2   8   6      843.86      842.39     33.86 o
   3   8   6     1444.58     1468.91     47.12 o
   4   8   6      159.49      163.24     14.97 o
   5   8   6      200.63      220.31     18.16 o
   6   8   6      418.85      413.15     37.65 o
  -5   9   6       26.50       28.09      9.38 o
  -4   9   6       67.94       62.47      9.64 o
  -3   9   6      138.48      147.66     11.39 o
  -2   9   6      360.77      381.57     17.25 o
  -1   9   6      889.13      935.14     40.94 o
   0   9   6      605.82      584.73     22.37 o
   1   9   6      863.21      926.63     42.04 o
   2   9   6      257.02      257.84     29.92 o
   3   9   6      145.42      152.69     14.86 o
   4   9   6       46.55       46.73     12.60 o
   5   9   6       47.79       44.49     13.42 o
  -4  10   6      130.38      144.27     12.64 o
  -3  10   6      157.19      167.02     12.11 o
  -2  10   6       31.87       42.26      9.26 o
  -1  10   6       79.58       92.63     15.80 o
   0  10   6       45.62       54.46     10.24 o
   1  10   6      105.85       87.40     16.47 o
   2  10   6       21.35       24.54     15.13 o
   3  10   6      202.58      209.77     23.87 o
   4  10   6      118.60      116.31     22.19 o
  -2  11   6      138.53      145.92     13.25 o
  -1  11   6      188.31      182.74     11.66 o
   0  11   6       69.99       71.60     15.80 o
   1  11   6      205.21      192.62     22.86 o
   2  11   6      162.84      148.92     21.85 o
   1   0   7     1852.20     1692.65     56.35 o
   2   0   7        2.01        4.60      4.53 o
   3   0   7     2882.74     2812.56     70.53 o
   4   0   7      327.12      347.66     24.63 o
   5   0   7      519.85      543.69     26.72 o
   6   0   7       12.98       11.37     12.43 o
   7   0   7      651.18      692.46     33.03 o
   8   0   7      245.55      240.02     25.21 o
   9   0   7        7.38       20.17     19.16 o
  -9   1   7      204.33      235.99     29.25 o
  -8   1   7      596.56      622.29     44.04 o
  -7   1   7      266.38      273.67     19.37 o
  -6   1   7      494.19      513.27     23.88 o
  -5   1   7       53.69       73.45      8.45 o
  -4   1   7      881.19      829.60     26.15 o
  -3   1   7      284.05      272.50     10.00 o
  -2   1   7     4085.30     3926.29     95.29 o
  -1   1   7      358.46      352.84     13.26 o
   0   1   7    11121.97    10845.42    428.46 o
   1   1   7      288.76      288.60     16.25 o
   2   1   7     3887.99     3734.36    108.62 o
   3   1   7      282.69      264.04     12.23 o
   4   1   7      875.97      841.16     25.87 o
   5   1   7       46.12       50.71      6.80 o
   6   1   7      594.86      620.45     27.91 o
   7   1   7      270.80      289.10     28.24 o
   8   1   7      704.81      706.62     47.06 o
   9   1   7      235.05      227.58     27.23 o
  -9   2   7       23.04       15.47     14.29 o
  -8   2   7       30.47       43.42     12.01 o
  -7   2   7     1645.05     1628.27     55.39 o
  -6   2   7      130.63      133.32     11.29 o
  -5   2   7     1560.07     1535.40     50.93 o
  -4   2   7      309.14      303.00     15.32 o
  -3   2   7      917.06      851.90     34.08 o
  -2   2   7      645.56      708.11     21.09 o
  -1   2   7     2969.82     2977.51    116.59 o
   0   2   7      143.25      173.61     14.96 o
   1   2   7     3009.58     2828.07    116.24 o
   2   2   7      578.14      642.98     21.00 o
   3   2   7     1171.50     1076.61     26.75 o
   4   2   7      340.73      340.68     12.90 o
   5   2   7     1428.90     1436.85     51.56 o
   6   2   7      173.44      201.03     20.51 o
   7   2   7     1456.77     1446.19     90.43 o
   8   2   7       17.85       16.47     17.14 o
  -9   3   7      292.01      287.84     22.92 o
  -8   3   7      824.17      811.59     40.05 o
  -7   3   7      146.45      151.55     12.73 o
  -6   3   7     2036.99     1991.92     69.81 o
  -5   3   7      219.23      230.55     14.29 o
  -4   3   7      149.58      115.16      9.64 o
  -3   3   7        8.58       35.13      8.04 o
  -2   3   7    11807.06    12448.71    331.68 o
  -1   3   7     2109.83     1928.45     55.30 o
   0   3   7     1119.09      962.24     40.50 o
   1   3   7     2166.50     2034.53     79.51 o
   2   3   7    11402.81    11872.01    339.74 o
   3   3   7        1.54        9.57      3.73 o
   4   3   7      154.55      149.83      7.17 o
   5   3   7      325.32      323.54     20.34 o
   6   3   7     2341.94     2374.67    127.07 o
   7   3   7      137.36      145.56     19.83 o
  -8   4   7      197.68      193.31     15.26 o
  -7   4   7      588.23      629.62     27.75 o
  -6   4   7      342.37      371.67     20.02 o
  -5   4   7     1459.78     1411.15     49.59 o
  -4   4   7     3663.71     3621.64    116.63 o
  -3   4   7     3301.63     3313.16    113.39 o
  -2   4   7      832.05      892.08     28.38 o
  -1   4   7     2437.47     2519.28     71.80 o
   0   4   7     3271.45     3140.29    100.76 o
   1   4   7     2698.52     2672.85    103.39 o
   2   4   7      803.60      859.72     26.52 o
   3   4   7     3759.90     3729.92    101.65 o
   4   4   7     3479.42     3641.73    142.49 o
   5   4   7     1418.70     1448.78     60.04 o
   6   4   7      393.68      446.43     37.99 o
  -8   5   7      192.22      186.36     15.57 o
  -7   5   7      287.36      263.69     16.95 o
  -6   5   7      108.06      117.33     11.96 o
  -5   5   7      952.71      949.09     35.70 o
  -4   5   7      554.36      576.25     23.42 o
  -3   5   7      248.81      267.78     14.34 o
  -2   5   7     3382.34     3437.14    105.00 o
  -1   5   7     3000.10     3034.08     75.89 o
   0   5   7     2224.85     2203.71     61.87 o
   1   5   7     3063.16     3018.94     97.30 o
   2   5   7     3214.89     3163.67     91.32 o
   3   5   7      247.48      243.81     15.99 o
   4   5   7      481.89      483.07     40.34 o
   5   5   7      896.24      985.64     64.54 o
   6   5   7      148.02      150.27     23.53 o
  -7   6   7      191.54      208.81     15.98 o
  -6   6   7      533.71      547.62     24.75 o
  -5   6   7      169.10      163.96     12.50 o
  -4   6   7     2792.41     2770.99     90.60 o
  -3   6   7     1164.48     1131.37     41.21 o
  -2   6   7       53.59       54.17      7.75 o
  -1   6   7      534.82      532.67     21.81 o
   0   6   7     2440.24     2506.97     80.31 o
   1   6   7      586.98      592.09     18.35 o
   2   6   7       77.06       75.15      9.24 o
   3   6   7     1224.90     1232.07     76.31 o
   4   6   7     2626.69     2754.21    162.37 o
   5   6   7      188.44      167.41     22.86 o
   6   6   7      461.87      483.07     43.03 o
   7   6   7      180.63      148.59     25.21 o
  -7   7   7       56.01       65.87     11.98 o
  -6   7   7       27.31       32.09      9.89 o
  -5   7   7     1887.53     1827.86     63.90 o
  -4   7   7      208.68      192.23     12.85 o
  -3   7   7     1767.04     1780.63     61.76 o
  -2   7   7       32.84       26.71      7.30 o
  -1   7   7     2471.64     2480.39     76.96 o
   0   7   7      165.06      151.77      9.15 o
   1   7   7     2333.44     2274.77     77.73 o
   2   7   7       29.61       16.14      9.04 o
   3   7   7     1898.42     1899.64     61.77 o
   4   7   7      180.71      145.22     21.51 o
   5   7   7     1846.33     1966.91    115.64 o
   6   7   7       33.23       40.68     18.15 o
   7   7   7       50.69       61.52     19.83 o
  -6   8   7      149.84      157.15     14.23 o
  -5   8   7       86.89       83.28     11.05 o
  -4   8   7      747.48      728.76     29.98 o
  -3   8   7      160.05      160.39     11.62 o
  -2   8   7       48.45       41.24      7.54 o
  -1   8   7      542.72      534.51     20.69 o
   0   8   7     2775.43     2766.08    109.70 o
   1   8   7      504.97      513.03     37.31 o
   2   8   7       36.55       54.53     10.05 o
   3   8   7      186.58      210.78     23.20 o
   4   8   7      840.11      837.39     54.12 o
   5   8   7       96.29       65.89     18.83 o
   6   8   7      130.45      162.37     24.88 o
  -5   9   7      532.87      505.12     24.03 o
  -4   9   7      226.72      235.03     14.54 o
  -3   9   7      290.04      293.83     15.90 o
  -2   9   7      265.16      270.53     14.88 o
  -1   9   7      517.88      521.55     26.73 o
   0   9   7        0.29        4.05      6.26 o
   1   9   7      431.02      420.40     24.96 o
   2   9   7      230.19      240.36     25.88 o
   3   9   7      266.73      249.10     27.90 o
   4   9   7      195.78      192.62     25.88 o
   5   9   7      500.95      499.54     44.04 o
  -4  10   7      313.18      323.48     18.88 o
  -3  10   7      310.73      347.05     18.52 o
  -2  10   7      114.24      124.84     12.49 o
  -1  10   7      131.24      126.24     10.94 o
   0  10   7     1760.47     1857.97     77.83 o
   1  10   7      136.06      114.63     18.49 o
   2  10   7      105.36      112.28     20.17 o
   3  10   7      359.38      336.84     32.94 o
   4  10   7      232.12      224.56     29.58 o
  -2  11   7      412.49      416.50     23.66 o
  -1  11   7       64.43       68.07      8.31 o
   0  11   7       45.91       49.75     15.46 o
   1  11   7       77.14       83.71     17.14 o
   2  11   7      363.03      372.14     35.30 o
   0   0   8     4943.41     4369.82    246.41 o
   1   0   8      679.12      635.87     23.10 o
   2   0   8      198.25      251.85     11.90 o
   3   0   8     1875.43     1864.58     47.61 o
   4   0   8     9139.89     9103.80    249.42 o
   5   0   8      223.62      232.34     13.38 o
   6   0   8      982.06     1024.06     37.27 o
   7   0   8     1051.67     1021.10     45.04 o
   8   0   8      158.68      185.90     23.20 o
   9   0   8      311.60      299.86     31.94 o
  -9   1   8     1272.45     1243.81     79.67 o
  -8   1   8      119.39      123.87     14.79 o
  -7   1   8      121.14      108.53     14.96 o
  -6   1   8      653.26      680.30     26.75 o
  -5   1   8     3153.80     3081.31    104.50 o
  -4   1   8     1494.21     1517.46     44.25 o
  -3   1   8     1021.02     1024.89     27.20 o
  -2   1   8      989.37      970.60     30.24 o
  -1   1   8     6462.66     6264.84    204.63 o
   0   1   8     2820.11     2907.83    165.06 o
   1   1   8     6735.49     6394.23    250.78 o
   2   1   8     1076.95     1067.38     35.51 o
   3   1   8      977.35      980.41     30.26 o
   4   1   8     1464.63     1496.51     43.97 o
   5   1   8     3356.34     3362.93     91.27 o
   6   1   8      603.67      599.95     30.42 o
   7   1   8      110.26      142.20     20.17 o
   8   1   8       94.71      115.30     20.84 o
   9   1   8     1238.14     1250.20     78.33 o
  -9   2   8      274.04      281.04     22.07 o
  -8   2   8      490.96      461.55     32.27 o
  -7   2   8      541.29      530.59     25.48 o
  -6   2   8     1016.96     1002.77     37.94 o
  -5   2   8      183.10      174.96     12.13 o
  -4   2   8     2083.98     2013.15     66.37 o
  -3   2   8     2709.37     2890.54     80.74 o
  -2   2   8      117.62      122.63      8.62 o
  -1   2   8     6255.61     6214.70    350.62 o
   0   2   8    11207.11    10215.07    570.81 o
   1   2   8     6341.56     6264.20    248.04 o
   2   2   8       81.32       86.81      6.80 o
   3   2   8     2769.80     2869.89     72.98 o
   4   2   8     2018.60     2016.93     57.48 o
   5   2   8      232.44      237.16     12.80 o
   6   2   8     1085.20     1124.47     63.20 o
   7   2   8      604.45      694.18     42.36 o
   8   2   8      466.99      495.17     37.99 o
  -8   3   8      317.68      318.27     23.30 o
  -7   3   8      107.04      115.57     11.96 o
  -6   3   8      726.93      758.56     30.65 o
  -5   3   8      359.74      343.53     23.15 o
  -4   3   8      420.90      427.60     20.18 o
  -3   3   8      505.89      479.43     20.25 o
  -2   3   8     2500.99     2368.04     66.25 o
  -1   3   8     1064.05     1005.35     31.12 o
   0   3   8     8151.27     8519.73    336.95 o
   1   3   8     1179.09     1165.48     44.78 o
   2   3   8     2445.60     2326.11     78.08 o
   3   3   8      543.43      516.51     15.27 o
   4   3   8      492.88      527.51     19.32 o
   5   3   8      425.16      434.17     23.50 o
   6   3   8      738.98      828.65     50.42 o
   7   3   8      106.59      115.98     18.15 o
  -8   4   8      172.27      168.88     21.51 o
  -7   4   8      615.40      637.96     27.86 o
  -6   4   8      676.10      692.79     28.45 o
  -5   4   8      372.65      355.17     18.74 o
  -4   4   8      841.71      858.56     33.44 o
  -3   4   8     1661.47     1737.96     59.55 o
  -2   4   8      974.70     1016.70     31.68 o
  -1   4   8      703.62      686.97     23.17 o
   0   4   8     1878.71     1916.37     62.63 o
   1   4   8      932.26      869.61     33.11 o
   2   4   8     1052.52     1090.21     36.91 o
   3   4   8     1793.35     1856.42     60.91 o
   4   4   8      865.70      945.97     58.83 o
   5   4   8      374.31      358.80     21.68 o
   6   4   8      634.22      662.92     50.76 o
  -8   5   8      160.97      187.08     15.85 o
  -7   5   8       67.93       71.41     11.76 o
  -6   5   8     1449.95     1493.16     53.87 o
  -5   5   8      852.00      834.88     36.56 o
  -4   5   8      730.05      724.48     27.87 o
  -3   5   8      881.95      850.45     31.62 o
  -2   5   8     4673.30     4696.92    141.71 o
  -1   5   8      245.05      240.26     12.03 o
   0   5   8      496.55      539.64     17.83 o
   1   5   8      195.36      174.31     11.29 o
   2   5   8     4394.67     4232.35    142.45 o
   3   5   8      870.64      874.03     38.84 o
   4   5   8      664.15      684.77     49.75 o
   5   5   8      776.64      822.26     57.48 o
   6   5   8     1534.39     1643.85     98.16 o
  -7   6   8     1156.73     1135.19     43.72 o
  -6   6   8       80.93       72.60     11.44 o
  -5   6   8      261.01      252.74     15.38 o
  -4   6   8      229.16      218.95     13.70 o
  -3   6   8     2326.83     2347.50     80.96 o
  -2   6   8      320.21      329.77     15.45 o
  -1   6   8     1715.85     1759.45     62.99 o
   0   6   8        2.08        6.32      5.22 o
   1   6   8     2089.68     2059.12     54.89 o
   2   6   8      309.79      305.62     17.36 o
   3   6   8     2525.45     2646.53    101.80 o
   4   6   8      283.73      301.20     27.90 o
   5   6   8      216.08      224.56     27.57 o
   6   6   8       56.64       48.07     19.50 o
  -7   7   8       45.22       53.99     12.30 o
  -6   7   8      476.13      488.18     24.12 o
  -5   7   8       77.14       78.79     14.21 o
  -4   7   8     1495.18     1457.08     50.26 o
  -3   7   8      123.26      116.06     10.09 o
  -2   7   8     1996.15     1963.39     59.05 o
  -1   7   8      484.79      490.77     19.34 o
   0   7   8        0.76       -0.25      5.10 o
   1   7   8      462.70      454.96     18.84 o
   2   7   8     1557.91     1581.39     58.74 o
   3   7   8      118.80      119.14      8.49 o
   4   7   8     1323.19     1357.44     90.09 o
   5   7   8       80.70       95.47     19.83 o
   6   7   8      555.79      548.62     44.37 o
  -6   8   8       51.86       50.25     11.75 o
  -5   8   8       34.52       29.13      9.30 o
  -4   8   8       54.42       43.38      9.21 o
  -3   8   8      961.46      983.45     36.14 o
  -2   8   8      358.17      328.57     16.93 o
  -1   8   8     2129.41     2100.47     70.75 o
   0   8   8      327.78      295.40     16.59 o
   1   8   8     2344.38     2273.62    100.51 o
   2   8   8      409.41      386.29     21.63 o
   3   8   8      994.57      964.80     65.22 o
   4   8   8       75.82       65.22     19.16 o
   5   8   8       20.46       46.39     19.50 o
   6   8   8       36.86       39.00     20.51 o
  -5   9   8       44.38       41.64     10.40 o
  -4   9   8      523.62      530.34     23.63 o
  -3   9   8      102.25      100.99     10.36 o
  -2   9   8     1399.18     1424.63     47.14 o
  -1   9   8      488.07      488.64     24.05 o
   0   9   8       27.04       30.86      5.79 o
   1   9   8      462.29      430.35     25.18 o
   2   9   8     1224.25     1139.27     83.71 o
   3   9   8      137.07      116.99     19.50 o
   4   9   8      455.51      477.36     42.69 o
   5   9   8       52.27       59.17     20.17 o
  -4  10   8      258.88      262.71     16.24 o
  -3  10   8      106.31       94.92     11.03 o
  -2  10   8      103.36      109.31     11.94 o
  -1  10   8      325.95      322.35     19.61 o
   0  10   8      353.61      358.95     22.44 o
   1  10   8      386.31      372.47     31.60 o
   2  10   8      108.49      113.29     20.17 o
   3  10   8      104.71      100.18     20.51 o
   4  10   8      293.24      314.31     32.94 o
  -1  11   8       78.58       91.31      8.97 o
   0  11   8        6.86       17.48     13.78 o
   1  11   8       85.96       78.66     18.15 o
   1   0   9     2769.26     2510.62     82.87 o
   2   0   9     5744.77     5859.77    190.66 o
   3   0   9     7986.42     7946.98    195.79 o
   4   0   9       78.30       70.08      7.05 o
   5   0   9      385.23      397.31     18.71 o
   6   0   9      820.51      857.71     38.98 o
   7   0   9      857.53      865.09     39.80 o
   8   0   9       55.82       65.55     19.16 o
   9   0   9        0.53        3.70     19.16 o
  -9   1   9      194.02      209.43     27.57 o
  -8   1   9      361.30      393.26     25.17 o
  -7   1   9      159.35      149.38     15.06 o
  -6   1   9     1333.35     1349.98     49.43 o
  -5   1   9      568.59      553.03     23.19 o
  -4   1   9      855.34      857.62     33.17 o
  -3   1   9     1885.82     1924.07     49.72 o
  -2   1   9     3431.02     3560.68    105.97 o
  -1   1   9     1203.61     1290.66     42.05 o
   0   1   9      282.99      231.01     13.90 o
   1   1   9     1085.05     1129.04     51.10 o
   2   1   9     2860.88     2872.65    105.58 o
   3   1   9     1953.79     1955.92     55.97 o
   4   1   9      890.33      960.48     28.77 o
   5   1   9      543.32      557.41     22.73 o
   6   1   9     1514.94     1530.91     58.95 o
   7   1   9      123.07      139.51     21.18 o
   8   1   9      393.39      399.03     35.97 o
   9   1   9      217.04      220.52     27.90 o
  -8   2   9      248.99      276.28     20.54 o
  -7   2   9      925.30      903.69     42.65 o
  -6   2   9      880.22      884.54     34.13 o
  -5   2   9      222.91      225.10     13.15 o
  -4   2   9      525.11      564.69     23.15 o
  -3   2   9      964.67      954.25     37.26 o
  -2   2   9     1440.89     1512.71     45.64 o
  -1   2   9     1714.97     1676.28     74.64 o
   0   2   9     1472.24     1610.14     66.31 o
   1   2   9     2020.50     1975.35     74.99 o
   2   2   9     1661.64     1682.04     53.95 o
   3   2   9     1138.25     1150.14     29.24 o
   4   2   9      552.19      584.74     19.85 o
   5   2   9      162.67      166.04     15.63 o
   6   2   9      902.54      938.57     56.81 o
   7   2   9      823.87      781.59     55.80 o
   8   2   9      207.84      210.10     26.89 o
  -8   3   9      212.82      220.51     19.95 o
  -7   3   9      334.67      333.35     18.82 o
  -6   3   9     1623.11     1624.93     57.33 o
  -5   3   9      295.36      275.80     16.49 o
  -4   3   9     1257.33     1263.28     46.74 o
  -3   3   9       66.89       57.18      7.07 o
  -2   3   9     1830.69     1781.56     55.03 o
  -1   3   9     1213.98     1294.40     51.44 o
   0   3   9     2629.17     2676.09    108.15 o
   1   3   9     1243.29     1213.43     52.17 o
   2   3   9     1624.49     1543.32     56.08 o
   3   3   9      100.92       91.47      7.60 o
   4   3   9     1198.54     1278.84     53.05 o
   5   3   9      367.33      352.92     20.77 o
   6   3   9     1685.02     1757.14     95.13 o
   7   3   9      314.34      344.23     31.94 o
  -8   4   9      546.78      568.01     32.56 o
  -7   4   9      584.41      613.38     27.07 o
  -6   4   9      460.38      478.81     22.40 o
  -5   4   9       87.00       77.18      9.89 o
  -4   4   9     1288.77     1241.99     42.88 o
  -3   4   9     2278.72     2193.07     80.44 o
  -2   4   9     1267.74     1309.67     38.88 o
  -1   4   9     2257.98     2209.68     64.23 o
   0   4   9     2015.99     2011.33     65.66 o
   1   4   9     2537.45     2400.44     92.46 o
   2   4   9     1297.52     1301.05     45.20 o
   3   4   9     2673.19     2741.43     82.79 o
   4   4   9     1137.48     1118.76     76.31 o
   5   4   9      113.10      108.71     12.54 o
   6   4   9      405.50      446.76     34.96 o
  -8   5   9       18.48       18.22     11.20 o
  -7   5   9       90.57       88.10     12.28 o
  -6   5   9      863.81      862.52     34.60 o
  -5   5   9      409.62      411.01     20.23 o
  -4   5   9     2445.40     2464.26     80.25 o
  -3   5   9      308.99      320.38     15.75 o
  -2   5   9      253.10      242.66     12.96 o
  -1   5   9     1107.44     1051.98     35.64 o
   0   5   9       50.16       54.23      6.72 o
   1   5   9     1101.58      995.78     42.30 o
   2   5   9      188.69      183.47     13.63 o
   3   5   9      230.89      231.31     13.16 o
   4   5   9     2352.01     2347.78    144.22 o
   5   5   9      404.25      411.47     36.31 o
   6   5   9      944.73     1011.86     65.89 o
  -7   6   9      207.68      225.70     16.75 o
  -6   6   9      260.11      279.04     17.33 o
  -5   6   9      256.89      231.82     14.78 o
  -4   6   9      675.30      683.71     26.90 o
  -3   6   9      168.30      177.73     12.18 o
  -2   6   9      128.71      140.69     10.06 o
  -1   6   9     1986.88     1918.00     60.46 o
   0   6   9       10.16        7.70      5.50 o
   1   6   9     1815.30     1757.22     52.16 o
   2   6   9      107.03      100.93      9.93 o
   3   6   9      240.85      278.35     26.22 o
   4   6   9      558.59      580.22     47.40 o
   5   6   9      246.10      201.70     25.88 o
   6   6   9      249.66      230.95     29.58 o
  -7   7   9      116.81      127.44     14.15 o
  -6   7   9      162.15      175.56     14.26 o
  -5   7   9      920.05      873.97     34.29 o
  -4   7   9      742.45      707.61     28.83 o
  -3   7   9      331.23      335.15     17.17 o
  -2   7   9      234.61      231.47     12.66 o
  -1   7   9     1133.46     1119.65     35.67 o
   0   7   9       29.06       27.71      5.93 o
   1   7   9      936.36      895.68     35.24 o
   2   7   9      206.54      193.43     11.20 o
   3   7   9      310.75      292.13     30.59 o
   4   7   9      761.35      720.74     51.77 o
   5   7   9      912.58      867.31     61.52 o
   6   7   9      150.79      176.82     26.56 o
  -6   8   9      111.22      114.62     13.00 o
  -5   8   9      640.75      604.82     28.99 o
  -4   8   9      947.84      934.39     35.63 o
  -3   8   9      186.85      193.39     13.33 o
  -2   8   9      134.75      148.25     10.87 o
  -1   8   9      648.08      631.97     23.82 o
   0   8   9     1114.04     1160.26     49.38 o
   1   8   9      615.19      606.79     23.67 o
   2   8   9      155.80      170.10     14.35 o
   3   8   9      221.95      259.18     26.89 o
   4   8   9      836.15      976.56     65.89 o
   5   8   9      575.14      558.37     48.07 o
   6   8   9      143.43      132.45     26.22 o
  -5   9   9      421.84      423.78     22.04 o
  -4   9   9      160.55      165.53     13.10 o
  -3   9   9      258.49      272.62     21.40 o
  -2   9   9      291.33      294.30     15.62 o
  -1   9   9      586.39      641.19     29.08 o
   0   9   9     1714.86     1714.44     58.17 o
   1   9   9      554.14      527.60     29.94 o
   2   9   9      256.52      275.32     29.92 o
   3   9   9      302.00      325.74     30.25 o
   4   9   9      123.20      159.34     24.88 o
   5   9   9      461.48      457.19     41.01 o
  -3  10   9      702.15      691.38     28.97 o
  -2  10   9      121.66      130.07     13.05 o
  -1  10   9      127.59      123.51     11.25 o
   0  10   9      893.05      914.86     33.46 o
   1  10   9      147.89      140.52     20.51 o
   2  10   9      115.66      121.69     21.18 o
   3  10   9      780.05      775.87     54.12 o
   0   0  10     2652.61     2442.58    140.18 o
   1   0  10     6462.73     5867.51    355.66 o
   2   0  10      324.00      326.62     18.07 o
   3   0  10      958.49      896.04     28.13 o
   4   0  10       37.91       46.01      6.96 o
   5   0  10     2474.19     2418.48     79.43 o
   6   0  10       58.95       79.66     11.40 o
   7   0  10      959.13      965.66     43.73 o
   8   0  10       35.39       35.97     18.83 o
  -8   1  10      151.19      162.77     18.83 o
  -7   1  10      172.92      146.60     15.67 o
  -6   1  10     2138.50     2090.61     69.86 o
  -5   1  10      941.34      922.83     35.93 o
  -4   1  10     7247.01     7297.02    228.75 o
  -3   1  10      758.48      744.11     21.79 o
  -2   1  10      364.59      394.02     16.48 o
  -1   1  10     1191.22     1140.42     38.88 o
   0   1  10     3659.11     3253.10    130.86 o
   1   1  10     1070.17     1063.63     66.90 o
   2   1  10      318.97      352.23     19.71 o
   3   1  10      794.26      787.71     29.53 o
   4   1  10     7145.07     7219.53    179.35 o
   5   1  10     1063.36     1061.88     43.20 o
   6   1  10     1987.79     2061.53     82.96 o
   7   1  10      199.42      190.61     23.20 o
   8   1  10      130.12      112.62     22.19 o
  -8   2  10      449.56      449.36     27.92 o
  -7   2  10      415.03      405.48     24.63 o
  -6   2  10      190.63      205.38     13.53 o
  -5   2  10      826.06      814.88     33.23 o
  -4   2  10      697.36      702.30     28.78 o
  -3   2  10      565.42      591.76     19.39 o
  -2   2  10     1606.86     1697.53     49.71 o
  -1   2  10     2697.97     2468.33     99.84 o
   0   2  10     1243.93     1145.91     48.72 o
   1   2  10     2747.07     2438.34     99.72 o
   2   2  10     1646.81     1773.28     58.67 o
   3   2  10      487.34      487.63     22.36 o
   4   2  10      735.64      790.62     22.24 o
   5   2  10      968.68     1006.62     39.19 o
   6   2  10      182.52      223.21     22.86 o
   7   2  10      455.50      435.00     35.30 o
   8   2  10      449.90      434.66     37.65 o
  -8   3  10      215.02      214.60     19.69 o
  -7   3  10      629.32      653.03     28.01 o
  -6   3  10      334.86      346.83     19.57 o
  -5   3  10      195.64      213.12     13.43 o
  -4   3  10     1322.43     1300.75     44.37 o
  -3   3  10      789.44      733.48     24.19 o
  -2   3  10      415.09      438.72     15.62 o
  -1   3  10      903.46      911.32     41.34 o
   0   3  10     5359.92     5159.35    205.85 o
   1   3  10      965.75      981.48     41.10 o
   2   3  10      376.76      361.91     17.17 o
   3   3  10      800.86      738.72     28.30 o
   4   3  10     1188.17     1212.03     53.19 o
   5   3  10      202.26      199.49     15.84 o
   6   3  10      319.80      390.62     31.26 o
   7   3  10      639.38      639.39     45.38 o
  -8   4  10      677.24      675.25     37.20 o
  -7   4  10      266.97      266.13     21.84 o
  -6   4  10      662.08      669.39     29.81 o
  -5   4  10      393.42      402.32     19.78 o
  -4   4  10      210.46      234.50     14.52 o
  -3   4  10      249.43      260.73     13.27 o
  -2   4  10     1128.81     1109.34     34.05 o
  -1   4  10       22.76       20.60      5.53 o
   0   4  10        2.69        4.50      6.54 o
   1   4  10       38.22       55.72      7.51 o
   2   4  10     1146.14     1139.71     48.56 o
   3   4  10      319.00      324.80     18.52 o
   4   4  10      248.18      303.22     28.91 o
   5   4  10      315.54      339.90     22.73 o
   6   4  10      585.17      634.68     44.71 o
  -7   5  10      541.27      559.34     25.93 o
  -6   5  10       41.07       52.83     10.69 o
  -5   5  10       99.96      113.69     11.51 o
  -4   5  10      188.93      184.54     13.63 o
  -3   5  10     1518.89     1490.60     48.38 o
  -2   5  10      530.78      509.07     21.00 o
  -1   5  10     1080.54     1059.56     36.93 o
   0   5  10      974.42      993.28     34.65 o
   1   5  10     1146.29     1060.72     44.08 o
   2   5  10      523.09      504.14     25.41 o
   3   5  10     1284.54     1253.92     59.26 o
   4   5  10      203.87      267.92     26.22 o
   5   5  10      146.05      144.89     21.18 o
  -7   6  10      267.91      287.56     18.11 o
  -6   6  10      281.95      279.97     17.40 o
  -5   6  10      502.49      503.56     23.01 o
  -4   6  10      325.22      328.08     17.58 o
  -3   6  10      622.23      627.50     26.45 o
  -2   6  10      665.72      695.53     25.20 o
  -1   6  10     1181.51     1176.66     43.13 o
   0   6  10      700.29      638.84     24.26 o
   1   6  10     1341.66     1324.66     37.54 o
   2   6  10      544.95      554.54     29.39 o
   3   6  10      738.98      701.98     31.73 o
   4   6  10      341.39      331.12     32.27 o
   5   6  10      469.68      450.13     41.01 o
   6   6  10      288.16      281.37     31.94 o
  -6   7  10       39.21       30.42     10.63 o
  -5   7  10      167.45      173.50     13.77 o
  -4   7  10      395.77      406.08     20.10 o
  -3   7  10     1418.08     1483.11     51.02 o
  -2   7  10     1958.13     1960.84     62.28 o
  -1   7  10       91.06       88.35      8.66 o
   0   7  10      557.69      537.28     21.00 o
   1   7  10      111.76      115.99      8.36 o
   2   7  10     1774.82     1751.09     62.43 o
   3   7  10     1408.70     1412.57     92.45 o
   4   7  10      357.62      364.74     36.98 o
   5   7  10      164.93      171.44     25.21 o
   6   7  10       68.18       91.44     23.20 o
  -5   8  10      172.61      189.20     14.50 o
  -4   8  10      278.26      281.10     16.56 o
  -3   8  10      333.30      314.54     17.84 o
  -2   8  10     1207.97     1249.43     43.07 o
  -1   8  10      528.34      549.49     22.25 o
   0   8  10       42.05       40.54      7.69 o
   1   8  10      568.77      562.65     22.20 o
   2   8  10     1160.50     1189.59     42.76 o
   3   8  10      376.62      433.65     35.63 o
   4   8  10      267.75      303.56     31.60 o
   5   8  10      150.75      142.20     25.88 o
  -4   9  10      300.84      296.22     17.11 o
  -3   9  10      276.51      274.24     16.11 o
  -2   9  10      240.55      253.62     13.95 o
  -1   9  10      266.40      271.60     17.99 o
   0   9  10       28.31       37.88      6.74 o
   1   9  10      289.54      292.17     20.19 o
   2   9  10      182.74      163.71     24.88 o
   3   9  10      302.57      323.06     32.61 o
   4   9  10      323.11      320.03     32.94 o
  -3  10  10      101.17      115.42     11.67 o
  -2  10  10      507.53      515.13     27.03 o
  -1  10  10      333.16      299.90     18.65 o
   0  10  10      115.90      136.27      9.97 o
   1  10  10      349.47      331.46     31.94 o
   2  10  10      489.56      443.40     39.67 o
   3  10  10      136.72      131.78     23.87 o
   1   0  11     2049.43     1899.44     78.32 o
   2   0  11     4139.40     4063.05    133.53 o
   3   0  11      252.90      239.29     11.99 o
   4   0  11     1241.70     1233.19     37.58 o
   5   0  11       72.85       79.33      9.68 o
   6   0  11     1046.79     1088.24     47.30 o
   7   0  11        0.50       -0.27     11.14 o
   8   0  11      412.61      454.16     40.00 o
  -8   1  11       36.34       32.08     12.97 o
  -7   1  11      987.94     1008.82     62.36 o
  -6   1  11      503.61      513.94     23.39 o
  -5   1  11      222.96      214.29     12.94 o
  -4   1  11      385.27      391.99     16.00 o
  -3   1  11     2644.56     2613.52     72.75 o
  -2   1  11       52.09       39.44      6.79 o
  -1   1  11     2139.86     1990.41     67.93 o
   0   1  11     1072.77     1090.50     46.95 o
   1   1  11     2261.19     2076.88     83.43 o
   2   1  11       50.28       43.11      6.71 o
   3   1  11     2585.71     2448.40    104.95 o
   4   1  11      344.25      359.47     15.41 o
   5   1  11      166.16      167.18     11.94 o
   6   1  11      504.29      527.30     27.05 o
   7   1  11     1020.23     1038.08     65.22 o
   8   1  11       40.30       50.42     18.83 o
  -8   2  11      569.07      552.37     31.73 o
  -7   2  11       64.58       59.77     13.54 o
  -6   2  11     1468.09     1436.11     51.84 o
  -5   2  11       34.18       14.60      8.40 o
  -4   2  11       53.79       70.34      9.31 o
  -3   2  11      463.35      479.85     18.23 o
  -2   2  11     3539.65     3420.93    135.73 o
  -1   2  11      862.97      843.16     36.60 o
   0   2  11      163.54      173.15     12.24 o
   1   2  11      809.70      785.59     36.12 o
   2   2  11     3452.06     3297.95    110.69 o
   3   2  11      510.41      534.50     21.69 o
   4   2  11       82.00      102.72      8.10 o
   5   2  11       71.29       79.67     10.18 o
   6   2  11     1536.43     1617.97     87.74 o
   7   2  11       56.66       64.54     18.15 o
   8   2  11      574.55      602.75     45.72 o
  -8   3  11       78.68       95.30     16.14 o
  -7   3  11      301.74      302.62     18.45 o
  -6   3  11     1514.72     1482.08     52.49 o
  -5   3  11      316.44      317.53     17.30 o
  -4   3  11     2104.54     2116.52     69.05 o
  -3   3  11     1299.65     1282.97     37.38 o
  -2   3  11      335.12      368.75     15.01 o
  -1   3  11     1127.19     1044.56     51.27 o
   0   3  11       35.55       39.85      7.73 o
   1   3  11     1139.50     1067.09     45.62 o
   2   3  11      316.69      368.74     17.15 o
   3   3  11     1172.12     1162.98     43.59 o
   4   3  11     1971.02     2014.98     68.87 o
   5   3  11      287.21      282.72     28.24 o
   6   3  11     1434.60     1485.85     87.07 o
   7   3  11      290.25      287.42     27.90 o
  -8   4  11      148.96      169.61     19.02 o
  -7   4  11       48.88       56.16     11.11 o
  -6   4  11      172.09      179.63     13.92 o
  -5   4  11       50.23       39.26      9.19 o
  -4   4  11       65.30       80.18     10.08 o
  -3   4  11      517.80      536.38     23.35 o
  -2   4  11     1253.57     1244.26     36.45 o
  -1   4  11     4100.16     4085.80    112.90 o
   0   4  11      152.49      158.19     11.62 o
   1   4  11     4194.58     4018.00    162.94 o
   2   4  11     1158.69     1121.65     51.54 o
   3   4  11      569.29      585.69     28.28 o
   4   4  11       97.91       94.92     11.31 o
   5   4  11      118.56      112.96     19.67 o
   6   4  11      203.85      220.19     23.20 o
  -7   5  11      150.89      170.32     15.40 o
  -6   5  11      880.64      905.92     35.76 o
  -5   5  11       56.45       73.37     10.47 o
  -4   5  11     1086.89     1138.97     40.95 o
  -3   5  11      672.94      669.18     28.01 o
  -2   5  11      891.23      855.64     32.02 o
  -1   5  11      507.50      501.56     20.02 o
   0   5  11      398.14      376.28     20.34 o
   1   5  11      474.78      444.46     22.92 o
   2   5  11      887.98      902.84     39.80 o
   3   5  11      784.72      789.91     34.45 o
   4   5  11     1043.10     1087.16     73.62 o
   5   5  11       65.62       69.35     16.47 o
  -7   6  11      143.55      130.10     14.31 o
  -6   6  11       39.35       42.65     10.86 o
  -5   6  11      396.20      404.68     21.53 o
  -4   6  11      154.79      144.29     11.65 o
  -3   6  11      293.61      289.81     17.02 o
  -2   6  11      723.49      722.20     27.98 o
  -1   6  11     1687.17     1657.11     56.59 o
   0   6  11      174.74      178.09     11.02 o
   1   6  11     1768.28     1712.84     56.57 o
   2   6  11      747.64      749.77     34.03 o
   3   6  11      395.87      388.45     20.60 o
   4   6  11      145.93      149.26     22.19 o
   5   6  11      456.12      446.76     38.32 o
  -6   7  11      250.13      275.36     18.03 o
  -5   7  11        0.09        9.77      8.73 o
  -4   7  11     1945.72     1993.05     67.72 o
  -3   7  11       60.26       68.06      9.08 o
  -2   7  11      451.76      465.07     21.40 o
  -1   7  11      134.20      143.21      9.86 o
   0   7  11     1111.65     1110.18     38.60 o
   1   7  11      134.66      143.84     10.28 o
   2   7  11      511.27      520.85     21.00 o
   3   7  11       64.84       67.57      9.60 o
   4   7  11     1906.60     1956.48    122.03 o
   5   7  11        0.27       18.15     18.49 o
  -5   8  11      968.00      970.00     39.19 o
  -4   8  11       39.68       33.31      9.36 o
  -3   8  11      620.33      591.74     25.14 o
  -2   8  11       98.94      104.63      9.53 o
  -1   8  11      986.17     1034.65     35.84 o
   0   8  11       58.54       50.88      8.43 o
   1   8  11      961.50      947.71     35.74 o
   2   8  11       78.80       77.27      7.93 o
   3   8  11      564.96      592.87     31.28 o
   4   8  11       43.36       52.44     19.83 o
   5   8  11     1057.77     1151.70     72.95 o
  -4   9  11      291.98      285.23     17.78 o
  -3   9  11      250.78      277.18     15.97 o
  -2   9  11      186.42      195.95     12.68 o
  -1   9  11       91.35       84.97     11.60 o
   0   9  11     2404.35     2389.57     80.19 o
   1   9  11       77.80       84.39      7.65 o
   2   9  11      190.91      192.21     16.59 o
   3   9  11      299.05      311.96     32.94 o
   4   9  11      290.44      335.16     35.63 o
  -2  10  11      286.44      295.91     20.42 o
  -1  10  11      174.64      198.94     15.50 o
   0  10  11        0.04        6.06      6.08 o
   1  10  11      174.67      168.08     24.54 o
   2  10  11      308.54      348.60     33.28 o
   0   0  12     1100.56     1048.50     64.54 o
   1   0  12     5342.11     5055.94    301.37 o
   2   0  12      115.21      106.47      8.72 o
   3   0  12      962.54      922.02     33.88 o
   4   0  12      751.97      755.52     25.15 o
   5   0  12      997.29     1056.20     38.45 o
   6   0  12     1604.56     1505.08     76.81 o
   7   0  12      490.29      498.21     28.02 o
   8   0  12       13.13       23.87     18.83 o
  -8   1  12      136.76      128.75     22.86 o
  -7   1  12      173.96      192.12     17.65 o
  -6   1  12      714.60      743.97     30.31 o
  -5   1  12       76.76       82.58     10.49 o
  -4   1  12     5022.37     4936.46    136.73 o
  -3   1  12      327.63      313.83     13.81 o
  -2   1  12     1474.42     1504.01     86.06 o
  -1   1  12      840.64      768.85     29.04 o
   0   1  12     2937.60     2836.42    115.40 o
   1   1  12      858.38      797.88     35.66 o
   2   1  12     1385.64     1369.48     60.02 o
   3   1  12      272.37      288.96     16.30 o
   4   1  12     4927.78     4880.47    136.47 o
   5   1  12       66.26       68.38     11.23 o
   6   1  12      732.85      797.66     36.01 o
   7   1  12      194.95      206.07     25.21 o
   8   1  12      185.89      180.52     25.55 o
  -8   2  12       69.51       70.75     15.30 o
  -7   2  12      237.77      276.31     33.28 o
  -6   2  12      663.76      693.55     28.81 o
  -5   2  12      703.83      731.95     29.85 o
  -4   2  12      704.89      676.04     23.65 o
  -3   2  12      131.31      118.95     11.31 o
  -2   2  12      392.71      381.21     31.94 o
  -1   2  12     4182.74     4008.38    163.18 o
   0   2  12       29.73       31.59      7.80 o
   1   2  12     4221.16     4094.56    163.18 o
   2   2  12      446.06      449.70     19.20 o
   3   2  12      153.48      133.35     10.12 o
   4   2  12      673.88      693.45     54.29 o
   5   2  12      769.34      802.17     35.03 o
   6   2  12      596.42      632.33     47.06 o
   7   2  12      221.35      252.12     27.57 o
   8   2  12       61.76       55.80     20.51 o
  -8   3  12      469.44      480.07     29.83 o
  -7   3  12      246.18      239.60     17.89 o
  -6   3  12      319.58      307.71     17.96 o
  -5   3  12       93.47       96.45     10.85 o
  -4   3  12     1209.39     1267.24     51.32 o
  -3   3  12      946.18      893.49     28.68 o
  -2   3  12      941.99      988.93     30.49 o
  -1   3  12      427.02      409.79     31.26 o
   0   3  12     2286.69     2279.11     93.77 o
   1   3  12      405.00      410.03     21.96 o
   2   3  12      940.04      941.27     35.38 o
   3   3  12      852.15      880.49     40.96 o
   4   3  12     1106.06     1120.10     55.70 o
   5   3  12       91.92      105.89     17.82 o
   6   3  12      302.16      316.67     30.25 o
   7   3  12      255.84      266.92     26.89 o
  -7   4  12      117.03      112.83     13.11 o
  -6   4  12      680.95      709.46     30.53 o
  -5   4  12     1083.24     1099.13     41.52 o
  -4   4  12      244.45      242.25     14.68 o
  -3   4  12      796.84      773.33     30.72 o
  -2   4  12     1069.13     1122.64     39.59 o
  -1   4  12      854.79      824.91     25.41 o
   0   4  12      162.08      176.82     18.49 o
   1   4  12      709.16      638.71     48.07 o
   2   4  12     1104.58     1125.68     49.16 o
   3   4  12      841.03      876.12     38.43 o
   4   4  12      284.79      273.47     19.22 o
   5   4  12     1146.62     1221.63     68.91 o
   6   4  12      792.53      824.95     50.09 o
  -7   5  12      497.35      491.26     25.27 o
  -6   5  12       75.61       79.97     12.67 o
  -5   5  12      307.46      311.53     18.56 o
  -4   5  12       55.77       59.83      9.44 o
  -3   5  12      942.42      904.59     34.67 o
  -2   5  12      434.32      431.26     19.79 o
  -1   5  12      573.20      546.86     25.93 o
   0   5  12      141.79      131.29     11.20 o
   1   5  12      646.15      670.31     38.66 o
   2   5  12      554.61      538.87     38.66 o
   3   5  12     1045.28      985.79     43.24 o
   4   5  12       70.47       77.65     18.49 o
   5   5  12      377.66      382.84     23.57 o
  -6   6  12      288.09      283.71     17.82 o
  -5   6  12      506.97      511.03     29.34 o
  -4   6  12      216.79      232.58     15.00 o
  -3   6  12      250.41      253.73     14.42 o
  -2   6  12     1788.49     1718.19     59.57 o
  -1   6  12      534.77      513.43     20.30 o
   0   6  12     1440.50     1425.41     48.38 o
   1   6  12      449.19      420.29     19.17 o
   2   6  12     1881.78     1832.31     74.58 o
   3   6  12      211.47      212.25     16.23 o
   4   6  12      201.64      232.63     26.89 o
   5   6  12      512.25      579.89     46.39 o
  -6   7  12      307.17      297.08     18.75 o
  -5   7  12       19.85       32.48     10.05 o
  -4   7  12      437.64      412.65     21.27 o
  -3   7  12      902.92      926.45     36.61 o
  -2   7  12      559.39      540.26     24.04 o
  -1   7  12      827.36      814.97     29.52 o
   0   7  12      108.26      113.49     10.67 o
   1   7  12      803.71      757.90     29.68 o
   2   7  12      613.19      626.08     28.89 o
   3   7  12     1041.23     1081.35     45.32 o
   4   7  12      475.65      498.20     40.00 o
   5   7  12       24.18       27.57     20.17 o
  -5   8  12        8.29        0.82      9.76 o
  -4   8  12       96.92       98.04     11.13 o
  -3   8  12      132.30      129.81     11.18 o
  -2   8  12      858.59      892.56     32.72 o
  -1   8  12      322.28      325.28     15.87 o
   0   8  12       74.77       55.35      9.06 o
   1   8  12      280.16      267.75     14.84 o
   2   8  12      771.61      832.28     32.27 o
   3   8  12      116.92      115.10     14.11 o
   4   8  12       76.26       54.80     21.51 o
   5   8  12       11.46        5.04     18.15 o
  -4   9  12      372.40      390.13     21.53 o
  -3   9  12      328.39      337.80     18.64 o
  -2   9  12       85.16       95.83     10.22 o
  -1   9  12      284.34      285.91     30.42 o
   0   9  12        3.43       10.96      6.74 o
   1   9  12      309.37      322.62     15.95 o
   2   9  12      112.73      124.34     12.98 o
   3   9  12      375.19      370.12     35.30 o
   4   9  12      397.07      454.50     41.35 o
  -1  10  12      262.29      293.37     18.74 o
   0  10  12        1.56        6.51      6.66 o
   1  10  12      244.22      245.45     20.31 o
   1   0  13       61.56       51.46      9.03 o
   2   0  13     2434.38     2355.58     97.34 o
   3   0  13     1178.06     1201.07     53.25 o
   4   0  13      416.53      442.51     17.83 o
   5   0  13      149.64      152.77     12.28 o
   6   0  13      211.68      207.65     16.93 o
   7   0  13      313.02      329.11     31.94 o
   8   0  13      138.10      120.01     24.20 o
  -8   1  13       78.11      105.22     22.19 o
  -7   1  13      127.78      139.11     15.74 o
  -6   1  13      551.58      576.21     25.13 o
  -5   1  13      198.50      217.31     13.64 o
  -4   1  13      629.27      614.22     22.54 o
  -3   1  13     1808.61     1709.73     59.47 o
  -2   1  13     2539.51     2437.26    108.27 o
  -1   1  13     3022.73     2948.50    120.04 o
   0   1  13      278.93      270.91     17.33 o
   1   1  13     3028.79     2924.54    119.92 o
   2   1  13     2843.39     2775.30     88.76 o
   3   1  13     1773.51     1772.38     74.04 o
   4   1  13      648.08      654.56     25.89 o
   5   1  13      167.33      175.24     14.73 o
   6   1  13      549.45      558.04     43.37 o
   7   1  13       70.41       93.45     21.51 o
   8   1  13       69.95       90.76     21.85 o
  -8   2  13      165.06      182.78     18.66 o
  -7   2  13      642.19      638.87     34.70 o
  -6   2  13      879.18      913.40     35.75 o
  -5   2  13       80.69       63.23      9.83 o
  -4   2  13      390.97      391.04     16.34 o
  -3   2  13      660.72      685.30     22.56 o
  -2   2  13     1681.37     1651.46     67.51 o
  -1   2  13      956.84      978.26     46.90 o
   0   2  13      526.89      529.54     47.06 o
   1   2  13      856.40      896.35     41.93 o
   2   2  13     1579.93     1535.02     54.92 o
   3   2  13      517.03      553.85     25.15 o
   4   2  13      340.12      329.36     21.25 o
   5   2  13      104.42       74.63     17.48 o
   6   2  13      914.87      947.32     60.17 o
   7   2  13      741.36      776.21     50.42 o
   8   2  13      159.67      217.16     28.57 o
  -7   3  13      698.71      758.29     32.11 o
  -6   3  13      607.33      600.75     26.36 o
  -5   3  13       60.50       72.89     10.22 o
  -4   3  13     1513.74     1513.59     45.40 o
  -3   3  13      796.43      791.14     28.77 o
  -2   3  13      336.79      315.76     22.92 o
  -1   3  13     1149.08     1148.87     51.70 o
   0   3  13        9.05        5.89     10.93 o
   1   3  13     1256.43     1239.53     76.48 o
   2   3  13      447.02      437.81     18.43 o
   3   3  13      791.12      805.06     37.76 o
   4   3  13     1474.29     1419.63     90.09 o
   5   3  13       46.61       44.04     16.81 o
   6   3  13      506.56      531.14     42.36 o
   7   3  13      667.74      745.62     52.44 o
  -7   4  13      580.28      556.63     34.96 o
  -6   4  13      639.37      609.65     27.34 o
  -5   4  13      340.08      301.41     23.58 o
  -4   4  13      851.63      849.88     33.18 o
  -3   4  13      669.36      728.58     26.77 o
  -2   4  13      310.80      305.02     17.72 o
  -1   4  13     2023.10     2099.15     82.89 o
   0   4  13      207.74      184.89     19.83 o
   1   4  13     1947.51     1934.30    119.00 o
   2   4  13      258.91      245.21     22.36 o
   3   4  13      515.35      567.04     31.89 o
   4   4  13      899.23      899.96     43.70 o
   5   4  13      439.07      399.70     32.94 o
   6   4  13      565.51      602.41     44.04 o
  -7   5  13      166.96      175.61     15.50 o
  -6   5  13      514.92      540.86     25.67 o
  -5   5  13      343.69      323.58     18.89 o
  -4   5  13     2117.23     2037.58     68.88 o
  -3   5  13      610.16      623.89     26.32 o
  -2   5  13      679.03      670.38     27.09 o
  -1   5  13      628.11      618.29     24.76 o
   0   5  13       46.44       43.29      8.95 o
   1   5  13      675.16      633.00     41.01 o
   2   5  13      702.26      709.94     33.15 o
   3   5  13      661.50      672.36     37.31 o
   4   5  13     2074.66     2029.86     86.33 o
   5   5  13      430.67      382.56     32.27 o
  -6   6  13       44.81       52.13     11.62 o
  -5   6  13      136.95      145.44     13.07 o
  -4   6  13      965.91      985.79     37.39 o
  -3   6  13       86.45       83.88     10.50 o
  -2   6  13       36.52       29.96      7.96 o
  -1   6  13     1295.40     1248.46     43.14 o
   0   6  13     1538.11     1562.93     52.77 o
   1   6  13     1261.58     1218.90     43.14 o
   2   6  13       49.42       60.94      9.44 o
   3   6  13      101.07       83.44     11.12 o
   4   6  13      988.70     1009.84     68.58 o
  -5   7  13      282.44      311.26     18.68 o
  -4   7  13      227.05      240.39     15.67 o
  -3   7  13       89.49       94.37     12.58 o
  -2   7  13      163.42      161.96     11.72 o
  -1   7  13      348.60      331.94     17.08 o
   0   7  13      457.94      423.17     18.97 o
   1   7  13      406.85      366.30     18.20 o
   2   7  13      180.50      181.77     17.48 o
   3   7  13       71.59       72.72     10.69 o
   4   7  13      226.01      250.44     28.57 o
   5   7  13      290.24      335.16     35.30 o
  -4   8  13      219.43      252.30     15.96 o
  -3   8  13      224.93      204.56     13.72 o
  -2   8  13      186.74      200.18     13.24 o
  -1   8  13      170.82      195.28     12.36 o
   0   8  13      624.16      619.36     30.05 o
   1   8  13      158.81      171.22     12.10 o
   2   8  13      193.33      205.82     12.79 o
   3   8  13      198.77      238.83     18.67 o
   4   8  13      218.37      199.68     28.57 o
  -3   9  13      260.93      281.06     16.89 o
  -2   9  13      188.47      196.58     13.28 o
  -1   9  13      191.76      198.52     15.67 o
   0   9  13      841.40      883.20     33.79 o
   1   9  13      194.22      190.30     12.19 o
   2   9  13      223.22      207.84     12.85 o
   3   9  13      269.95      282.72     32.94 o
   0   0  14      926.76      945.30     60.17 o
   1   0  14      456.76      428.95     23.41 o
   2   0  14      103.07       96.29     11.65 o
   3   0  14        0.20        3.64      9.47 o
   4   0  14     4142.42     4157.05    116.74 o
   5   0  14      138.78      118.58     11.44 o
   6   0  14      609.99      658.08     33.49 o
   7   0  14        0.17      -10.08     17.48 o
  -7   1  14      220.85      209.19     18.76 o
  -6   1  14      761.46      783.67     37.77 o
  -5   1  14      188.01      180.58     13.70 o
  -4   1  14      216.60      213.74     11.54 o
  -3   1  14      371.06      358.00     17.79 o
  -2   1  14     1498.94     1476.73     62.28 o
  -1   1  14     4748.93     4705.45    186.36 o
   0   1  14       77.90       81.45     10.56 o
   1   1  14     4522.53     4538.26    186.24 o
   2   1  14     1379.99     1397.62     62.04 o
   3   1  14      330.60      333.13     21.50 o
   4   1  14      202.70      197.72     12.82 o
   5   1  14      254.26      273.28     18.17 o
   6   1  14      713.63      726.79     52.78 o
   7   1  14      247.15      266.58     28.24 o
  -7   2  14      138.58      173.24     17.47 o
  -6   2  14      681.22      707.84     29.26 o
  -5   2  14        5.83       18.73      8.84 o
  -4   2  14     2003.11     2013.07     58.85 o
  -3   2  14      692.20      655.50     23.77 o
  -2   2  14      309.00      326.74     20.32 o
  -1   2  14     1513.30     1449.22     64.30 o
   0   2  14     2578.96     2378.71     98.17 o
   1   2  14     1619.39     1561.18     64.53 o
   2   2  14      298.87      302.87     16.43 o
   3   2  14      754.63      730.82     34.11 o
   4   2  14     1901.89     1978.02    109.25 o
   5   2  14        5.14        5.04     14.12 o
   6   2  14      615.66      650.82     48.74 o
   7   2  14      144.84      160.69     24.20 o
  -7   3  14       83.80       91.60     13.91 o
  -6   3  14      837.85      830.00     33.97 o
  -5   3  14      530.37      522.97     24.38 o
  -4   3  14      318.53      320.89     17.66 o
  -3   3  14      142.75      152.07      9.97 o
  -2   3  14     1753.39     1727.61     51.28 o
  -1   3  14     1478.50     1350.80     56.81 o
   0   3  14       43.90       49.01      9.57 o
   1   3  14     1362.80     1252.53     56.56 o
   2   3  14     1797.39     1752.62     73.67 o
   3   3  14      155.37      164.54     13.78 o
   4   3  14      283.86      296.50     28.24 o
   5   3  14      490.71      526.77     40.34 o
   6   3  14      809.80      892.18     57.15 o
   7   3  14       90.58      103.54     21.51 o
  -7   4  14      262.06      271.67     18.04 o
  -6   4  14      222.96      239.24     16.82 o
  -5   4  14      735.91      718.33     30.08 o
  -4   4  14      613.17      627.80     26.33 o
  -3   4  14     1513.74     1466.17     51.03 o
  -2   4  14        0.44        5.64      7.26 o
  -1   4  14     1696.30     1590.42     66.41 o
   0   4  14      761.07      766.46     49.75 o
   1   4  14     1697.34     1634.77     95.47 o
   2   4  14        3.10       -3.93      8.24 o
   3   4  14     1502.88     1473.56     63.91 o
   4   4  14      591.04      541.23     41.68 o
   5   4  14      719.24      718.05     50.09 o
   6   4  14      239.14      241.70     27.23 o
  -6   5  14      570.40      577.90     27.15 o
  -5   5  14      377.32      374.86     20.41 o
  -4   5  14       25.25       20.88      9.03 o
  -3   5  14       78.65       76.14      9.47 o
  -2   5  14     1457.09     1409.32     49.87 o
  -1   5  14       26.91       24.04      9.07 o
   0   5  14       19.65       26.41      8.40 o
   1   5  14       10.44        8.74     10.76 o
   2   5  14     1493.88     1484.96     62.58 o
   3   5  14       45.60       37.95     10.32 o
   4   5  14       32.15       42.36     12.44 o
  -6   6  14        4.72       -7.39     10.44 o
  -5   6  14      270.44      292.87     17.87 o
  -4   6  14        7.47        9.60      8.97 o
  -3   6  14     1389.41     1366.71     46.37 o
  -2   6  14      511.50      472.43     21.33 o
  -1   6  14     1020.17      979.73     35.30 o
   0   6  14       34.06       42.97      7.82 o
   1   6  14      953.14      940.91     34.87 o
   2   6  14      466.35      464.08     25.26 o
   3   6  14     1261.05     1189.87     56.58 o
   4   6  14        3.07       -2.78      9.39 o
  -5   7  14       13.61       13.01     10.24 o
  -4   7  14      143.62      142.38     12.94 o
  -3   7  14      144.73      159.55     12.75 o
  -2   7  14      868.78      801.65     32.43 o
  -1   7  14      401.75      376.85     18.65 o
   0   7  14      264.64      262.02     14.39 o
   1   7  14      418.93      406.91     19.14 o
   2   7  14      940.88      921.56     40.20 o
   3   7  14      177.52      190.22     15.42 o
   4   7  14      188.77      218.84     27.90 o
  -4   8  14      236.05      246.39     15.71 o
  -3   8  14      306.29      301.83     17.06 o
  -2   8  14      198.19      205.06     13.45 o
  -1   8  14      291.30      282.91     15.34 o
   0   8  14        0.28       -0.25      8.21 o
   1   8  14      235.91      244.42     14.44 o
   2   8  14      181.62      183.07     12.67 o
   3   8  14      313.30      327.20     17.20 o
   4   8  14      219.05      203.72     28.57 o
  -2   9  14      255.64      242.54     26.05 o
  -1   9  14      145.03      153.69     13.86 o
   0   9  14        4.59       10.27      7.42 o
   1   9  14      153.92      163.77     12.05 o
   2   9  14      282.07      296.02     15.38 o
   1   0  15      715.50      707.31     34.11 o
   2   0  15      360.23      357.42     21.74 o
   3   0  15       32.90       43.49     11.77 o
   4   0  15      471.55      488.30     19.43 o
   5   0  15      199.03      183.24     16.38 o
   6   0  15        7.94       12.11     11.23 o
   7   0  15      673.56      720.74     53.11 o
  -7   1  15       95.89      104.34     15.46 o
  -6   1  15      296.18      323.52     22.34 o
  -5   1  15       13.72       18.24      8.81 o
  -4   1  15      218.27      220.84     12.44 o
  -3   1  15      160.66      170.27     12.72 o
  -2   1  15     1615.11     1598.20     67.03 o
  -1   1  15       26.61       13.18      8.79 o
   0   1  15      349.09      349.47     21.51 o
   1   1  15       45.29       50.67      9.98 o
   2   1  15     1566.09     1500.45     66.68 o
   3   1  15      161.69      160.37     15.16 o
   4   1  15      282.97      295.69     19.18 o
   5   1  15       24.69       26.57     11.01 o
   6   1  15      235.28      292.46     30.25 o
   7   1  15      107.72       86.39     22.19 o
  -7   2  15      539.23      554.70     32.09 o
  -6   2  15      173.66      193.03     19.67 o
  -5   2  15      140.15      131.53     12.28 o
  -4   2  15      947.67      945.93     30.98 o
  -3   2  15     1999.41     2007.59     57.77 o
  -2   2  15      316.51      309.79     20.92 o
  -1   2  15     1047.19     1036.08     47.17 o
   0   2  15      262.57      234.75     17.82 o
   1   2  15     1067.09     1064.30     47.30 o
   2   2  15      306.91      322.09     20.51 o
   3   2  15     1828.64     1778.99    115.98 o
   4   2  15      902.33      939.42     42.64 o
   5   2  15      156.69      159.68     22.52 o
   6   2  15      145.16      138.84     22.86 o
   7   2  15      539.75      629.64     46.73 o
  -7   3  15      204.81      247.80     21.62 o
  -6   3  15      542.97      604.42     26.23 o
  -5   3  15      272.58      274.33     16.93 o
  -4   3  15      139.76      138.98     11.90 o
  -3   3  15        8.91        3.05      8.05 o
  -2   3  15     1254.07     1251.54     40.15 o
  -1   3  15     1218.92     1181.28     52.65 o
   0   3  15      195.17      164.87     13.89 o
   1   3  15     1241.71     1208.52     73.62 o
   2   3  15     1435.48     1423.92     57.99 o
   3   3  15       20.21       12.10     12.10 o
   4   3  15      155.36      162.70     20.17 o
   5   3  15      308.04      329.44     31.60 o
   6   3  15      440.23      487.78     43.03 o
   7   3  15      213.79      248.43     29.92 o
  -6   4  15      327.52      325.25     19.54 o
  -5   4  15      437.55      434.89     22.51 o
  -4   4  15     1131.06     1155.05     51.34 o
  -3   4  15     1380.21     1341.93     46.51 o
  -2   4  15       44.05       47.71      8.62 o
  -1   4  15      712.16      720.79     33.28 o
   0   4  15      551.63      547.28     38.66 o
   1   4  15      606.57      628.29     45.38 o
   2   4  15       45.45       35.50      9.77 o
   3   4  15     1251.11     1229.36     80.34 o
   4   4  15     1069.28     1089.51     71.27 o
   5   4  15      450.05      461.22     38.32 o
   6   4  15      328.10      369.11     34.96 o
  -6   5  15      401.44      399.33     22.22 o
  -5   5  15      346.84      330.68     19.08 o
  -4   5  15      164.89      145.80     12.29 o
  -3   5  15      143.87      146.56     12.03 o
  -2   5  15      624.68      586.57     24.90 o
  -1   5  15     1381.04     1327.12     45.54 o
   0   5  15      264.66      249.05     16.87 o
   1   5  15     1386.41     1254.97     56.66 o
   2   5  15      642.43      644.76     31.01 o
   3   5  15      151.21      163.09     14.70 o
   4   5  15      177.18      140.52     18.83 o
  -5   6  15       54.29       54.46     10.80 o
  -4   6  15      929.45      935.42     35.96 o
  -3   6  15      130.44      144.34     14.55 o
  -2   6  15       45.71       47.79      8.90 o
  -1   6  15        6.99       18.58      7.71 o
   0   6  15     2288.03     2253.49     74.75 o
   1   6  15        6.68        3.80      7.29 o
   2   6  15       55.97       59.78     10.45 o
   3   6  15      130.03      144.90     13.72 o
   4   6  15      934.86      923.78     59.50 o
  -4   7  15       13.89       32.95      9.43 o
  -3   7  15      247.87      232.38     15.20 o
  -2   7  15       32.86       23.97      8.55 o
  -1   7  15      594.79      591.95     36.60 o
   0   7  15      149.77      148.51     11.04 o
   1   7  15      577.36      567.81     24.58 o
   2   7  15       31.73       30.48     17.82 o
   3   7  15      242.40      259.32     18.56 o
  -3   8  15       71.61       54.31     12.01 o
  -2   8  15      132.97      139.43     12.03 o
  -1   8  15       69.50       86.33     11.08 o
   0   8  15     1071.33     1054.09     47.48 o
   1   8  15       57.56       57.55      9.05 o
   2   8  15      151.35      160.12     11.77 o
   3   8  15       70.79       65.10     10.01 o
  -1   9  15       69.37       63.65     11.19 o
   0   9  15       74.22       70.09      9.65 o
   1   9  15       65.48       59.80      9.05 o
   0   0  16      132.00      132.45     18.49 o
   1   0  16       14.60       35.04     10.19 o
   2   0  16      165.17      159.50     14.95 o
   3   0  16      732.10      711.08     35.65 o
   4   0  16     1293.00     1334.59     41.48 o
   5   0  16       29.41       29.91      9.81 o
   6   0  16     1509.10     1562.87    109.93 o
   7   0  16       77.01       91.10     23.20 o
  -7   1  16       61.73       54.91     14.05 o
  -6   1  16      117.09      113.18     15.50 o
  -5   1  16      267.66      279.85     15.98 o
  -4   1  16       33.04       27.79      7.94 o
  -3   1  16      208.95      230.75     14.09 o
  -2   1  16      365.91      358.06     22.10 o
  -1   1  16     1901.33     1802.01     82.24 o
   0   1  16     2510.93     2549.54    105.78 o
   1   1  16     2131.90     2104.94     82.84 o
   2   1  16      381.41      349.56     21.85 o
   3   1  16      229.40      236.19     17.71 o
   4   1  16       14.93        9.33     10.25 o
   5   1  16      215.32      221.35     14.78 o
   6   1  16      104.83       85.72     19.83 o
   7   1  16       55.66       86.73     22.19 o
  -7   2  16       52.39       56.81     14.50 o
  -6   2  16      472.55      474.14     23.17 o
  -5   2  16      626.95      653.43     27.69 o
  -4   2  16     1396.32     1391.85     43.28 o
  -3   2  16      352.83      335.12     16.30 o
  -2   2  16      149.01      153.63     16.14 o
  -1   2  16       86.02       91.03     11.89 o
   0   2  16      145.21      151.80     13.78 o
   1   2  16       71.45       75.61     11.92 o
   2   2  16      135.04      139.38     13.89 o
   3   2  16      402.19      431.30     32.61 o
   4   2  16     1381.38     1402.76     60.18 o
   5   2  16      587.22      602.55     32.80 o
   6   2  16      447.16      419.87     39.00 o
   7   2  16       34.30       30.93     20.84 o
  -6   3  16      269.36      282.00     17.38 o
  -5   3  16      687.65      685.19     29.37 o
  -4   3  16      486.09      503.97     23.41 o
  -3   3  16      578.81      563.51     24.91 o
  -2   3  16      370.70      355.07     17.51 o
  -1   3  16     1490.11     1414.59     89.08 o
   0   3  16      119.24      108.92     16.81 o
   1   3  16     1614.19     1507.70     89.08 o
   2   3  16      285.62      245.06     26.22 o
   3   3  16      696.06      677.04     43.70 o
   4   3  16      528.03      527.78     38.66 o
   5   3  16      702.14      731.50     50.42 o
   6   3  16      292.98      279.69     30.59 o
  -6   4  16      213.01      224.96     16.53 o
  -5   4  16      148.24      139.02     13.51 o
  -4   4  16      595.12      593.79     26.64 o
  -3   4  16      857.64      870.18     32.85 o
  -2   4  16      175.90      199.24     13.21 o
  -1   4  16      399.95      424.90     24.26 o
   0   4  16      698.01      635.69     43.70 o
   1   4  16      458.00      470.63     33.95 o
   2   4  16      157.00      138.50     18.83 o
   3   4  16      783.94      772.51     55.13 o
   4   4  16      639.75      658.21     44.71 o
   6   4  16      195.48      222.88     27.23 o
  -5   5  16      252.62      287.35     17.40 o
  -4   5  16      296.25      285.42     17.39 o
  -3   5  16      489.11      472.33     21.96 o
  -2   5  16      661.85      649.31     26.84 o
  -1   5  16      473.18      432.54     21.13 o
   0   5  16       86.80       84.66     10.86 o
   1   5  16      429.68      433.85     24.60 o
   2   5  16      604.28      630.08     32.78 o
   3   5  16      452.70      431.97     34.96 o
   4   5  16      324.88      304.90     27.23 o
  -5   6  16       69.84       68.98     11.51 o
  -4   6  16       28.68       27.97      9.91 o
  -3   6  16      626.56      656.06     27.54 o
  -2   6  16      385.96      391.77     19.74 o
  -1   6  16      548.19      529.97     22.62 o
   0   6  16      424.57      411.22     19.41 o
   1   6  16      512.63      498.62     22.25 o
   2   6  16      410.32      425.99     24.47 o
   3   6  16      588.19      634.68     44.37 o
   4   6  16       32.09       36.98     13.45 o
  -4   7  16       78.91       70.19     11.21 o
  -3   7  16      258.90      274.39     16.37 o
  -2   7  16      698.38      644.35     28.32 o
  -1   7  16      292.95      277.86     15.77 o
   0   7  16      136.89      157.22     11.51 o
   1   7  16      281.19      262.78     15.36 o
   2   7  16      777.52      770.78     35.22 o
   3   7  16      205.08      246.72     18.74 o
  -2   8  16      139.69      153.68     18.13 o
  -1   8  16       68.84       76.83     12.12 o
   0   8  16       32.62       19.74      9.26 o
   1   8  16       88.34       98.39     14.16 o
   2   8  16      163.76      156.31     12.37 o
   1   0  17      243.10      226.89     17.17 o
   2   0  17      778.80      732.24     36.36 o
   3   0  17     1217.87     1250.63     56.45 o
   4   0  17      119.99      126.09     10.06 o
   5   0  17        0.27        5.01      9.29 o
   6   0  17      341.85      341.47     23.64 o
  -6   1  17      308.71      311.93     22.58 o
  -5   1  17       18.42       29.71      8.63 o
  -4   1  17       24.40       27.07      8.26 o
  -3   1  17      381.41      392.25     19.90 o
  -2   1  17      753.23      735.03     38.63 o
  -1   1  17      491.60      520.30     26.26 o
   0   1  17        4.89       13.78      9.26 o
   1   1  17      355.36      359.99     24.48 o
   2   1  17      892.08      873.52     39.34 o
   3   1  17      440.16      423.67     29.41 o
   4   1  17       30.23       31.82     10.69 o
   5   1  17       33.13       28.00     10.32 o
   6   1  17      297.81      303.89     31.60 o
  -6   2  17      271.67      261.34     21.03 o
  -5   2  17      138.38      142.76     22.95 o
  -4   2  17      409.55      423.28     18.41 o
  -3   2  17      375.77      386.43     18.54 o
  -2   2  17      861.47      853.94     43.84 o
  -1   2  17      111.44       94.75     11.86 o
   0   2  17      812.14      764.46     36.84 o
   1   2  17       74.24       60.37     12.27 o
   2   2  17     1120.18     1094.89     62.19 o
   3   2  17      390.15      384.24     32.61 o
   4   2  17      435.47      431.58     33.95 o
   5   2  17      131.38      120.36     15.45 o
   6   2  17      221.84      254.81     28.91 o
  -6   3  17       74.78       87.77     12.40 o
  -5   3  17       37.19       41.36     10.93 o
  -4   3  17       17.44       18.39      9.12 o
  -3   3  17      956.71      968.98     36.40 o
  -2   3  17      124.10      109.07     11.17 o
  -1   3  17     1116.03     1004.80     64.21 o
   0   3  17      113.32      146.23     18.15 o
   1   3  17     1046.25      991.35     63.54 o
   2   3  17      156.73      161.36     18.15 o
   3   3  17      961.01      924.46     62.53 o
   4   3  17       52.44       43.70     15.13 o
   5   3  17       64.71       59.96     13.61 o
   6   3  17       78.60       98.50     21.51 o
  -5   4  17      601.96      604.01     27.48 o
  -4   4  17      838.49      840.90     33.19 o
  -3   4  17      232.73      254.57     15.57 o
  -2   4  17      322.55      326.52     18.09 o
  -1   4  17      587.87      511.91     49.08 o
   0   4  17      148.80      116.99     17.14 o
   1   4  17      480.83      421.22     35.63 o
   2   4  17      368.19      328.10     28.91 o
   3   4  17      205.99      218.17     23.53 o
   4   4  17      809.59      808.81     56.48 o
  -5   5  17      118.74      114.28     12.88 o
  -4   5  17      381.18      389.94     21.00 o
  -3   5  17      167.59      178.69     13.19 o
  -2   5  17      210.60      189.31     13.50 o
  -1   5  17      682.69      680.36     27.45 o
   0   5  17      893.95      880.42     40.29 o
   1   5  17      654.32      639.52     33.05 o
   2   5  17      218.18      206.07     21.18 o
   3   5  17      147.28      146.23     20.17 o
   4   5  17      324.73      342.55     32.61 o
  -4   6  17      347.66      319.74     18.79 o
  -3   6  17       53.23       58.19     10.41 o
  -2   6  17       77.39       66.67     13.81 o
  -1   6  17      336.70      339.92     17.82 o
   0   6  17       71.03       74.25     10.87 o
   1   6  17      318.07      325.76     17.54 o
   2   6  17       83.08       65.55     14.46 o
   3   6  17       51.03       59.84     14.79 o
   4   6  17      366.51      353.31     29.92 o
  -3   7  17       33.02       32.80     10.36 o
  -2   7  17       97.59       97.49     10.93 o
  -1   7  17       26.11       23.60      8.79 o
   0   7  17      628.70      621.64     26.08 o
   1   7  17       33.68       21.85      8.79 o
   2   7  17       90.23       95.97     12.75 o
   3   7  17       38.07       60.85     14.12 o
  -1   8  17      397.93      399.85     23.30 o
   0   8  17      471.78      470.82     26.51 o
   1   8  17      350.39      329.94     18.98 o
   0   0  18      369.66      377.85     34.29 o
   1   0  18     1347.73     1421.98     62.75 o
   2   0  18      376.50      358.02     33.28 o
   3   0  18      526.28      567.60     31.50 o
   4   0  18      581.25      593.32     26.43 o
   5   0  18     1141.13     1203.97     44.73 o
   6   0  18      152.39      185.33     17.82 o
  -6   1  18       66.77       89.14     15.64 o
  -5   1  18       22.34       22.83      9.73 o
  -4   1  18      690.39      729.86     26.15 o
  -3   1  18      325.71      317.09     18.24 o
  -2   1  18      295.26      267.25     28.91 o
  -1   1  18      662.71      669.54     33.63 o
   0   1  18     1645.46     1508.33     76.81 o
   1   1  18      699.98      648.26     33.75 o
   2   1  18      308.60      310.88     21.39 o
   3   1  18      369.79      361.38     32.94 o
   4   1  18      734.90      719.73     46.22 o
   5   1  18       21.27       15.63      9.90 o
   6   1  18       72.92       65.22     21.85 o
  -6   2  18      265.09      323.70     24.11 o
  -5   2  18      618.79      657.16     28.37 o
  -4   2  18      172.47      175.38     13.60 o
  -3   2  18      626.11      609.46     23.07 o
  -2   2  18      692.73      733.45     35.41 o
  -1   2  18      470.49      482.11     27.67 o
   0   2  18       42.01       53.40     10.93 o
   1   2  18      583.09      550.64     39.67 o
   2   2  18      612.39      617.20     47.40 o
   3   2  18      612.33      622.92     45.05 o
   4   2  18      142.11      144.60     14.95 o
   5   2  18      641.35      653.16     34.34 o
   6   2  18      277.06      327.43     33.62 o
  -5   3  18       28.46       23.36     10.82 o
  -4   3  18      310.67      363.36     19.91 o
  -3   3  18      113.28      112.74     12.07 o
  -2   3  18      185.62      151.36     17.31 o
  -1   3  18      664.11      581.23     43.70 o
   0   3  18     1747.12     1566.87     95.81 o
   1   3  18      690.76      615.18     43.70 o
   2   3  18      218.06      198.34     20.84 o
   3   3  18      132.31      157.66     20.17 o
   4   3  18      400.06      356.67     31.94 o
   5   3  18       16.33       14.53     12.19 o
  -5   4  18      242.16      258.46     17.63 o
  -4   4  18       37.64       49.37     12.67 o
  -3   4  18       42.49       40.45     13.21 o
  -2   4  18      950.92      957.81     35.70 o
  -1   4  18      322.42      307.59     29.92 o
   0   4  18        1.87      -12.10     12.10 o
   1   4  18      363.82      363.73     29.92 o
   2   4  18      906.97      875.38     60.51 o
   3   4  18       37.83       48.07     15.13 o
   4   4  18       53.86       65.89     16.47 o
   5   4  18      281.48      326.08     30.93 o
  -4   5  18       75.20       79.69     11.44 o
  -3   5  18      866.06      853.53     33.45 o
  -2   5  18        1.35        0.20      8.29 o
  -1   5  18      476.80      470.40     21.81 o
   0   5  18      173.37      185.21     27.23 o
   1   5  18      457.05      459.20     35.63 o
   2   5  18        2.85        9.75     13.11 o
   3   5  18      808.52      763.10     55.47 o
   4   5  18       93.69      123.37     19.50 o
  -3   6  18       19.86       23.45     10.00 o
  -2   6  18      434.56      444.32     21.90 o
  -1   6  18       56.19       76.80      9.83 o
   0   6  18      307.39      309.56     17.30 o
   1   6  18       47.43       61.04     11.04 o
   2   6  18      502.01      493.83     35.97 o
   3   6  18       15.82       20.17     14.46 o
  -2   7  18       53.77       56.96     10.30 o
  -1   7  18      201.90      208.21     14.24 o
   0   7  18       10.80       18.64     10.17 o
   1   7  18      197.07      219.24     14.96 o
   2   7  18       57.18       57.48     14.46 o
   1   0  19      167.34      178.66     16.04 o
   2   0  19     1109.70     1127.97     52.05 o
   3   0  19        4.83        0.50     11.93 o
   4   0  19       36.15       17.78      9.71 o
   5   0  19       30.53       30.66     10.45 o
  -5   1  19       30.37       28.49     10.83 o
  -4   1  19       30.54       26.36      8.90 o
  -3   1  19     1205.89     1229.86     44.92 o
  -2   1  19      176.73      170.01     15.80 o
  -1   1  19      461.43      464.72     27.33 o
   0   1  19       62.74       83.95     12.54 o
   1   1  19      470.43      466.77     27.50 o
   2   1  19      166.40      150.27     21.85 o
   3   1  19     1165.92     1129.18     77.99 o
   4   1  19       44.95       61.82     12.48 o
   5   1  19       41.86       53.98     13.19 o
  -5   2  19       82.38       88.18     12.06 o
  -4   2  19      265.12      269.23     16.73 o
  -3   2  19      147.09      143.12     12.60 o
  -2   2  19      756.39      783.94     55.47 o
  -1   2  19      329.56      363.73     32.27 o
   0   2  19       44.28       42.36     16.14 o
   1   2  19      313.02      298.18     30.93 o
   2   2  19      783.79      788.31     54.80 o
   3   2  19      173.57      156.65     22.19 o
   4   2  19      330.51      337.17     30.93 o
   5   2  19       93.66       86.86     14.13 o
  -5   3  19      114.96      120.33     13.87 o
  -4   3  19      378.29      368.91     20.61 o
  -3   3  19      672.77      690.62     30.32 o
  -2   3  19       83.06       74.08     12.78 o
  -1   3  19      687.74      676.03     46.05 o
   0   3  19      561.27      482.73     38.32 o
   1   3  19      584.16      549.63     44.37 o
   2   3  19       92.23       69.25     16.47 o
   3   3  19      620.16      635.69     48.74 o
   4   3  19      326.06      333.48     33.62 o
   5   3  19      122.25      118.51     15.46 o
  -4   4  19       13.94       17.96     10.33 o
  -3   4  19      241.00      218.77     17.26 o
  -2   4  19      302.36      313.59     34.61 o
  -1   4  19      260.53      245.74     26.56 o
   0   4  19      150.22      142.87     18.83 o
   1   4  19      279.96      250.78     26.22 o
   2   4  19      395.05      384.57     30.93 o
   3   4  19      249.40      241.70     24.54 o
   4   4  19       27.49        7.40     14.79 o
  -4   5  19      363.64      398.08     22.36 o
  -3   5  19      150.13      161.30     13.39 o
  -2   5  19       13.22       17.64      9.05 o
  -1   5  19      121.40      118.57     11.58 o
   0   5  19      617.35      591.51     30.90 o
   1   5  19       93.84      128.75     18.83 o
   2   5  19        7.72       -2.69     13.11 o
   3   5  19      139.54      154.97     20.84 o
   4   5  19      373.74      376.84     35.30 o
  -3   6  19       48.72       52.60     10.93 o
  -2   6  19       50.88       52.86     10.41 o
  -1   6  19      318.28      316.83     18.00 o
   0   6  19      115.66      120.68     11.71 o
   1   6  19      310.09      328.94     20.99 o
   2   6  19       48.62       51.43     15.46 o
   3   6  19       49.44       56.14     16.47 o
   0   7  19      683.44      772.42     46.73 o
   0   0  20     1544.98     1607.88    100.51 o
   1   0  20      530.65      568.05     31.61 o
   2   0  20      344.74      370.90     24.90 o
   3   0  20      155.03      177.16     24.54 o
   4   0  20        4.41        7.35      9.75 o
   5   0  20      492.39      521.51     28.47 o
  -5   1  20      863.04      917.32     44.88 o
  -4   1  20      384.54      382.15     18.69 o
  -3   1  20      607.71      617.77     27.52 o
  -2   1  20       92.52       90.88     13.89 o
  -1   1  20       59.52       63.31     12.54 o
   0   1  20      592.38      540.38     30.42 o
   1   1  20       52.04       57.34     12.23 o
   2   1  20      101.72      102.53     19.83 o
   3   1  20      641.14      617.54     47.06 o
   4   1  20      363.11      404.26     25.86 o
   5   1  20      856.92      885.28     44.31 o
  -4   2  20      215.01      191.19     19.47 o
  -3   2  20      183.59      207.89     15.00 o
  -2   2  20      479.49      481.73     39.33 o
  -1   2  20      365.14      352.97     34.29 o
   0   2  20      804.35      792.68     55.80 o
   1   2  20      360.64      387.60     34.63 o
   2   2  20      447.60      455.17     38.66 o
   3   2  20      189.87      210.78     24.54 o
   4   2  20      227.34      234.98     25.88 o
  -4   3  20      251.75      263.75     17.59 o
  -3   3  20      150.67      145.01     13.20 o
  -2   3  20      321.11      298.61     17.92 o
  -1   3  20       59.83       50.42     17.48 o
   0   3  20      141.18      190.27     22.19 o
   1   3  20       92.12      103.20     17.14 o
   2   3  20      301.11      325.07     30.93 o
   3   3  20      153.33      133.46     21.51 o
   4   3  20      244.34      271.29     28.57 o
  -4   4  20      113.20      116.37     13.39 o
  -3   4  20      146.16      150.98     13.69 o
  -2   4  20       91.29       87.35     11.81 o
  -1   4  20      181.44      195.15     16.63 o
   0   4  20       49.04       40.00     15.80 o
   1   4  20      178.22      186.91     22.52 o
   2   4  20       80.59      105.56     18.49 o
   3   4  20      137.16      143.21     21.85 o
   4   4  20      102.53      129.09     20.84 o
  -3   5  20      289.03      301.66     22.14 o
  -2   5  20      160.85      158.23     13.38 o
  -1   5  20      201.60      196.86     13.95 o
   0   5  20      373.44      363.38     23.52 o
   1   5  20      179.15      156.99     21.51 o
   2   5  20      147.59      133.79     20.51 o
   3   5  20      234.23      249.10     27.57 o
  -1   6  20      146.63      139.45     12.91 o
   0   6  20      182.45      207.45     14.62 o
   1   6  20      151.96      162.70     21.18 o
   1   0  21      351.71      387.21     25.31 o
   2   0  21      367.08      354.70     24.47 o
   3   0  21      537.19      630.31     50.76 o
   4   0  21       22.89        6.23      9.79 o
  -4   1  21       47.36       48.42     27.90 o
  -3   1  21      258.83      246.96     16.23 o
  -2   1  21      754.52      776.88     40.68 o
  -1   1  21      223.42      206.69     18.05 o
   0   1  21       46.65       38.32     16.14 o
   1   1  21      217.64      219.18     25.21 o
   2   1  21      767.27      736.54     54.12 o
   3   1  21      233.61      160.69     26.22 o
   4   1  21       49.45       51.47     13.67 o
  -4   2  21       12.76        4.17     10.84 o
  -3   2  21      450.86      483.37     24.07 o
  -2   2  21      228.66      246.07     27.90 o
  -1   2  21      215.53      241.37     25.88 o
   0   2  21      296.39      309.61     30.93 o
   1   2  21      193.88      229.94     26.56 o
   2   2  21      275.25      280.70     28.57 o
   3   2  21      435.54      467.94     41.35 o
   4   2  21       10.27       13.78     16.81 o
  -3   3  21      332.27      347.04     20.01 o
  -2   3  21      287.31      277.04     17.01 o
  -1   3  21      226.95      224.22     25.55 o
   0   3  21        5.11       -9.41     13.11 o
   1   3  21      169.23      180.52     23.87 o
   2   3  21      293.74      296.83     28.91 o
   3   3  21      311.32      314.65     33.28 o
  -3   4  21       77.73       91.90     12.80 o
  -2   4  21       56.03       69.10     12.08 o
  -1   4  21      288.44      313.97     29.08 o
   0   4  21      613.11      670.31     49.42 o
   1   4  21      305.66      362.72     32.61 o
   2   4  21       73.02       67.23     17.48 o
   3   4  21       61.17       69.92     18.49 o
  -1   5  21       51.29       50.66     10.47 o
   0   5  21        3.61       -6.88      9.98 o
   1   5  21       33.99       38.32     15.80 o
   0   0  22     1716.70     1796.81    111.94 o
   1   0  22        0.68       11.46     11.38 o
   2   0  22      151.84      135.14     23.87 o
   3   0  22       17.44       -0.34     16.81 o
  -3   1  22      643.07      741.43     52.11 o
  -2   1  22       68.03       65.89     21.18 o
  -1   1  22      305.43      320.37     34.63 o
   0   1  22       11.82        9.08     15.80 o
   1   1  22      284.46      306.58     32.27 o
   2   1  22       64.90       65.22     18.15 o
   3   1  22      681.59      766.79     57.15 o
  -3   2  22       66.40       65.63     11.80 o
  -2   2  22       61.72       52.11     18.49 o
  -1   2  22       35.81       32.94     18.15 o
   0   2  22      969.77      972.53     66.22 o
   1   2  22       40.68       38.66     16.81 o
   2   2  22       51.24       31.94     18.15 o
   3   2  22       70.07       77.32     20.84 o
  -2   3  22      200.15      194.19     15.26 o
  -1   3  22      186.21      202.04     24.20 o
   0   3  22        1.24       -6.39     15.80 o
   1   3  22      143.52      148.25     23.53 o
   2   3  22      205.25      205.06     25.21 o
  -1   4  22       70.17       53.02     13.25 o
   0   4  22      239.12      212.46     25.88 o
   1   4  22       55.95       53.45     18.15 o
   1   0  23       41.32       16.14     17.82 o
   2   0  23       77.13      103.54     21.51 o
  -2   1  23      307.58      362.72     36.31 o
  -1   1  23       36.69       55.13     19.16 o
   0   1  23       11.63       40.34     19.50 o
   1   1  23       45.05       51.10     17.82 o
   2   1  23      341.52      363.40     37.65 o
  -1   2  23      204.74      225.90     26.89 o
   0   2  23       79.41       77.99     19.83 o
   1   2  23      195.04      192.29     26.89 o
 
